# Supplementary material for: Inferring the molecular and phenotypic impact of amino acid variants with MutPred2
Source: Nat Commun. 2020 Nov 20;11:5918. doi: 10.1038/s41467-020-19669-x (PMC7680112; doi:10.1038/s41467-020-19669-x)
Supplement: Supplementary file 3 — Supplementary Data 1 [file 41467_2020_19669_MOESM3_ESM.xlsx]

## Sheet: Legend
Supplementary Data 1 | A list of high-scoring amino acid variants with MutPred2 scores and predicted molecular mechanisms in neurodevelopmental cases vs. controls. Only those variants with general MutPred2 scores ≥ 0.67 (threshold corresponding to a 10% FPR) are shown. For each variant, the top three properties predicted to be affected are shown (ranked by posterior probability).

## Sheet: Case
Protein ID	Substitution	MutPred2 score	Rank 1				Rank 2				Rank 3
			Type	Property	Property score	P-value	Type	Property	Property score	P-value	Type	Property	Property score	P-value
NP_000005|A2M	G779R	0.8226	Altered	Non-cytoplasmic loop	0.2992	0.0177	Loss	Loop	0.2637	0.0526	Altered	PPI residue	0.2636	0.0594
NP_000011|ACVRL1	R200W	0.8623	Loss	Helix	0.3103	0.0036	Gain	Strand	0.2901	0.0044	Altered	PPI hotspot	0.2192	0.0723
NP_000012|PSEN1	T421I	0.734	Gain	Helix	0.252	0.1292	Altered	PPI hotspot	0.108	0.3311	Loss	Loop	0.1056	0.9001
NP_000046|BCHE	F433V	0.792	Gain	RSA	0.2979	0.009	Altered	PPI residue	0.2858	0.035	Gain	Disulfide linkage	0.2321	0.0111
NP_000055|C3	I1569M	0.671	Loss	RSA	0.3036	0.00851	Altered	PPI residue	0.2983	0.0239	Gain	Intrinsic disorder	0.2973	0.05
NP_000060|CACNA1S	G158S	0.7015	Gain	Intrinsic disorder	0.3119	0.0377	Loss	Loop	0.2662	0.0423	Gain	Strand	0.2495	0.1232
NP_000076|CLCNKB	M249I	0.7566	Altered	Non-cytoplasmic loop	0.2575	0.0673	Loss	Helix	0.2302	0.3264	Altered	PPI residue	0.1926	0.2056
NP_000087|CP	G895A	0.9167	Altered	PPI residue	0.2823	0.0388	Altered	Non-cytoplasmic loop	0.2812	0.0311	Loss	Loop	0.2649	0.0473
NP_000101|DPYD	G539R	0.9402	Loss	Strand	0.2539	0.0779	Loss	Loop	0.2525	0.1557	Altered	PPI residue	0.2372	0.095
NP_000118|EXT1	S167L	0.6916	Altered	Non-cytoplasmic loop	0.2633	0.0602	Loss	Phosphorylation	0.2558	0.0358	Gain	Helix	0.2523	0.1269
NP_000126|FANCA	R591P	0.7852	Loss	Helix	0.2717	0.043	Gain	Loop	0.2201	0.596	Altered	MoRF	0.1983	0.1539
NP_000129|FBN1	G1353R	0.9499	Altered	Non-cytoplasmic loop	0.2867	0.0264	Gain	Disulfide linkage	0.2705	0.00208	Loss	Loop	0.2404	0.3678
NP_000129|FBN1	G1636S	0.9046	Altered	Non-cytoplasmic loop	0.2653	0.0482	Altered	PPI residue	0.2651	0.057	Gain	Disulfide linkage	0.2456	0.00709
NP_000129|FBN1	N1324S	0.6888	Gain	Intrinsic disorder	0.2931	0.0539	Gain	Loop	0.2707	0.0282	Gain	Zinc-binding	0.2504	0.035
NP_000173|HADHA	L339F	0.7772	Gain	Loop	0.2701	0.0296	Loss	Helix	0.2596	0.0965	Altered	PPI hotspot	0.2057	0.0937
NP_000181|HMBS	L68F	0.8533	Gain	Acetylation	0.3729	0.00145	Altered	PPI residue	0.3055	0.016	Gain	RSA	0.2802	0.0158
NP_000199|INSR	H307N	0.7937	Loss	Loop	0.2422	0.3365	Loss	Strand	0.223	0.3002	Altered	PPI hotspot	0.2191	0.0725
NP_000208|KCNA1	T371I	0.9568	Altered	PPI residue	0.3751	0.0026	Altered	Non-cytoplasmic loop	0.3667	0.00304	Gain	Strand	0.2411	0.1941
NP_000225|LIG1	V623M	0.8276	Loss	Zinc-binding	0.2854	0.0164	Loss	Loop	0.2571	0.0983	Altered	PPI residue	0.2569	0.0746
NP_000240|MLH1	C533Y	0.8508	Gain	Strand	0.2546	0.0842	Loss	Loop	0.2387	0.396	Altered	PPI hotspot	0.184	0.1314
NP_000240|MLH1	N551T	0.8671	Gain	Strand	0.2502	0.1176	Gain	Loop	0.2445	0.288	Loss	Helix	0.23	0.328
NP_000240|MLH1	Y183C	0.9144	Altered	PPI residue	0.394	0.00152	Loss	Allosteric site	0.3121	0.00312	Gain	Zinc-binding	0.2672	0.027
NP_000241|MPO	C285G	0.7512	Gain	Loop	0.2522	0.1558	Loss	Intrinsic disorder	0.244	0.1838	Altered	MoRF	0.1861	0.1909
NP_000241|MPO	D403E	0.8642	Gain	Intrinsic disorder	0.2972	0.05	Loss	Strand	0.252	0.091	Loss	Loop	0.2464	0.2598
NP_000245|MTR	L236P	0.9743	Gain	Intrinsic disorder	0.4366	0.00469	Gain	Allosteric site	0.3113	0.00116	Altered	PPI residue	0.3074	0.015
NP_000250|MYO5A	I123S	0.9284	Altered	MoRF	0.393	0.00483	Loss	Zinc-binding	0.3345	0.00977	Gain	Allosteric site	0.3113	0.00116
NP_000250|MYO5A	T653S	0.7612	Gain	Allosteric site	0.2758	0.00433	Gain	Strand	0.2589	0.0585	Altered	PPI residue	0.2549	0.071
NP_000250|MYO5A	T654N	0.8139	Altered	PPI residue	0.3028	0.0174	Gain	Zinc-binding	0.2748	0.024	Gain	Nickel-binding	0.2661	0.00887
NP_000312|RB1	Y173H	0.6962	Gain	Intrinsic disorder	0.3484	0.0195	Loss	Loop	0.2506	0.1869	Gain	Helix	0.2238	0.3525
NP_000331|SLC2A2	P338L	0.8277	Altered	PPI residue	0.4264	0.000599	Altered	Non-cytoplasmic loop	0.3672	0.00301	Altered	PPI hotspot	0.2864	0.00558
NP_000334|SLC5A1	Y319C	0.8728	Altered	PPI hotspot	0.2829	0.00598	Gain	Helix	0.2641	0.061	Altered	PPI residue	0.2517	0.075
NP_000384|COL5A2	G1125E	0.9622	Gain	Loop	0.2806	0.0147	Loss	B-factor	0.257	0.0445	Loss	Acetylation	0.2075	0.0359
NP_000392|EXT2	P480S	0.7461	Gain	Loop	0.2561	0.1037	Loss	B-factor	0.1916	0.353	Altered	Non-cytoplasmic loop	0.189	0.1743
NP_000397|GNRHR	P96S	0.8411	Altered	Non-cytoplasmic loop	0.2714	0.0412	Gain	Helix	0.265	0.0576	Altered	PPI residue	0.2106	0.1609
NP_000410|ITGA2B	M1018T	0.8621	Altered	Cytoplasmic loop	0.2656	0.000945	Altered	PPI hotspot	0.2448	0.0308	Loss	Helix	0.2416	0.2427
NP_000417|LAMA2	R1493C	0.7178	Gain	Zinc-binding	0.5112	0.00455	Altered	Non-cytoplasmic loop	0.2883	0.0316	Loss	Intrinsic disorder	0.2754	0.1221
NP_000420|MAT1A	R249Q	0.9407	Loss	Allosteric site	0.3255	0.00234	Altered	PPI residue	0.2976	0.0243	Loss	Strand	0.2634	0.0339
NP_000426|NOTCH3	A1913V	0.9432	Loss	Sodium-binding	0.2749	0.00716	Loss	Helix	0.2618	0.0836	Altered	PPI residue	0.1776	0.2403
NP_000426|NOTCH3	G1134R	0.9007	Loss	Zinc-binding	0.2931	0.0147	Altered	Non-cytoplasmic loop	0.2734	0.0391	Loss	Loop	0.2599	0.0751
NP_000444|SLC5A5	P107S	0.9069	Loss	Loop	0.2616	0.0637	Gain	Helix	0.2581	0.0887	Loss	Strand	0.2524	0.088
NP_000531|RYR1	N4036D	0.7647	Loss	Loop	0.269	0.034	Loss	Helix	0.2503	0.1668	Altered	Coiled coil	0.1879	0.026
NP_000531|RYR1	R1015H	0.672	Loss	Helix	0.2822	0.0217	Loss	Loop	0.2389	0.392	Gain	Strand	0.1846	0.4173
NP_000531|RYR1	T5005A	0.8183	Loss	Intrinsic disorder	0.2916	0.0973	Altered	PPI hotspot	0.254	0.0183	Loss	Loop	0.2508	0.1845
NP_000534|SMPD1	S135Y	0.7202	Gain	Helix	0.2447	0.1876	Gain	Loop	0.2323	0.4786	Altered	PPI residue	0.1975	0.193
NP_000548|GDF5	Q220E	0.6887	Loss	Strand	0.2606	0.0437	Loss	Loop	0.244	0.3037	Loss	Helix	0.1718	0.5412
NP_000612|HTR2A	M208R	0.8793	Gain	Helix	0.2517	0.1313	Gain	ADP-ribosylation	0.1713	0.0736	Gain	Loop	0.1506	0.8471
NP_000695|ATP4A	I603T	0.936	Altered	PPI residue	0.2823	0.0344	Loss	Sodium-binding	0.2792	0.00644	Gain	Allosteric site	0.2762	0.00426
NP_000709|CACNA1B	G1229S	0.8887	Loss	Strand	0.2672	0.0244	Gain	Helix	0.2496	0.1464	Altered	PPI hotspot	0.1607	0.1789
NP_000709|CACNA1B	K89E	0.9281	Gain	Strand	0.2778	0.0115	Loss	Helix	0.2718	0.0427	Gain	Loop	0.2577	0.088
NP_000711|CACNA1D	A769G	0.9172	Altered	Coiled coil	0.3711	0.0113	Loss	Helix	0.2924	0.0111	Gain	Loop	0.2309	0.4957
NP_000713|CACNA2D1	R351T	0.8246	Altered	PPI residue	0.2669	0.0593	Altered	Non-cytoplasmic loop	0.2664	0.0468	Loss	ADP-ribosylation	0.2564	0.0097
NP_000729|CHRM1	R210L	0.8684	Gain	Helix	0.277	0.0275	Altered	PPI hotspot	0.272	0.00646	Altered	Cytoplasmic loop	0.2523	0.00143
NP_000742|CHRND	R336Q	0.7824	Loss	Catalytic site	0.2711	0.00329	Loss	Loop	0.2519	0.1655	Loss	Strand	0.2431	0.1622
NP_000757|CYP2A13	V79M	0.8765	Gain	Allosteric site	0.2665	0.00613	Altered	PPI residue	0.2616	0.0673	Gain	Strand	0.2532	0.0947
NP_000768|CYP3A5	I276T	0.6706	Gain	Intrinsic disorder	0.3874	0.0101	Altered	Stability	0.3392	0.00423	Altered	MoRF	0.3318	0.0119
NP_000776|CYP27B1	R432H	0.8269	Loss	Helix	0.2719	0.0426	Loss	Intrinsic disorder	0.2716	0.129	Gain	Loop	0.2525	0.1509
NP_000803|GABRB1	F246S	0.9651	Altered	Non-cytoplasmic loop	0.3068	0.0136	Altered	PPI residue	0.306	0.0157	Altered	PPI hotspot	0.2917	0.00353
NP_000821|GRIK1	A699V	0.8467	Altered	PPI residue	0.321	0.00939	Gain	RSA	0.2918	0.011	Gain	Strand	0.2735	0.0164
NP_000825|GRIN2B	C456Y	0.948	Loss	Disulfide linkage	0.4865	0.000399	Altered	MoRF	0.4767	0.000921	Loss	Zinc-binding	0.472	0.00445
NP_000825|GRIN2B	C461F	0.9367	Loss	Zinc-binding	0.402	0.00643	Altered	MoRF	0.3353	0.013	Loss	Disulfide linkage	0.3274	0.000813
NP_000825|GRIN2B	P553L	0.9338	Altered	PPI residue	0.3147	0.0143	Gain	Helix	0.3003	0.00748	Altered	Non-cytoplasmic loop	0.2462	0.0784
NP_000834|GRM6	E359K	0.9144	Altered	PPI residue	0.2626	0.0607	Altered	MoRF	0.2597	0.0575	Gain	Helix	0.2528	0.123
NP_000850|HMGCR	R490C	0.808	Gain	Zinc-binding	0.7407	0.00113	Loss	RSA	0.3185	0.00546	Altered	PPI residue	0.3015	0.0181
NP_000855|HTR1D	T99N	0.6858	Altered	Non-cytoplasmic loop	0.3547	0.00275	Altered	PPI residue	0.2593	0.0654	Gain	Helix	0.2445	0.1892
NP_000875|IMPDH2	L185F	0.9032	Gain	Strand	0.2765	0.0128	Loss	Loop	0.2384	0.4008	Altered	PPI residue	0.2368	0.0958
NP_000911|PC	P1042R	0.9553	Loss	RSA	0.3091	0.00724	Altered	PPI residue	0.3045	0.0197	Loss	Strand	0.2581	0.0544
NP_000915|PDE1B	G214S	0.8003	Loss	Loop	0.2639	0.0516	Gain	Intrinsic disorder	0.2605	0.1022	Gain	Helix	0.2536	0.1169
NP_000935|PPP3CA	H92R	0.9464	Loss	Manganese-binding	0.7297	6.33e-05	Loss	Zinc-binding	0.5402	0.00312	Loss	Nickel-binding	0.3462	0.00233
NP_000973|RPL21	H54R	0.9121	Loss	Loop	0.2839	0.0136	Gain	Strand	0.2572	0.0682	Altered	PPI residue	0.252	0.0746
NP_001001331|ATP2B2	T818M	0.9305	Gain	Catalytic site	0.2658	0.0032	Gain	Potassium-binding	0.2637	0.00196	Loss	RSA	0.2636	0.0262
NP_001001520|HDGFRP2	E83K	0.8081	Gain	Intrinsic disorder	0.2822	0.0671	Loss	Loop	0.2768	0.02	Altered	MoRF	0.2594	0.0578
NP_001003692|ZMAT5	R21C	0.8876	Gain	Zinc-binding	0.6692	0.00193	Loss	Intrinsic disorder	0.3395	0.0523	Altered	MoRF	0.2708	0.0423
NP_001004|RPS9	E103D	0.7391	Loss	Helix	0.2494	0.1746	Altered	MoRF	0.2149	0.1247	Gain	Loop	0.1884	0.7529
NP_001004318|ACP7	R339L	0.9163	Loss	Catalytic site	0.4366	0.000302	Gain	Manganese-binding	0.3016	0.00254	Loss	Nickel-binding	0.2909	0.00479
NP_001004474|OR10S1	P143R	0.7974	Loss	Allosteric site	0.3149	0.00293	Altered	Non-cytoplasmic loop	0.2892	0.0307	Gain	Helix	0.2802	0.0229
NP_001004740|OR5M1	M1I	0.8122	Loss	Intrinsic disorder	0.2946	0.0933	Altered	PPI residue	0.2858	0.0307	Gain	Loop	0.2335	0.4633
NP_001005271|CHD3	L968V	0.7481	Gain	Strand	0.2685	0.0253	Loss	Helix	0.2438	0.2234	Loss	Loop	0.2282	0.5273
NP_001005271|CHD3	R1818W	0.7748	Loss	Zinc-binding	0.3522	0.00865	Altered	Non-cytoplasmic loop	0.3172	0.0136	Altered	MoRF	0.316	0.0183
NP_001005388|NFASC	C408R	0.9607	Loss	Zinc-binding	0.5371	0.00319	Altered	PPI residue	0.4305	0.000497	Gain	Catalytic site	0.404	0.000166
NP_001005463|EBF3	G499A	0.7708	Altered	MoRF	0.2635	0.0535	Loss	Loop	0.2562	0.1077	Loss	B-factor	0.2135	0.2111
NP_001006658|WDR35	R672P	0.9075	Loss	Helix	0.2542	0.1348	Gain	ADP-ribosylation	0.179	0.0605	Gain	B-factor	0.1774	0.403
NP_001008496|PIWIL3	I653T	0.7098	Altered	Stability	0.3025	0.00549	Gain	Nickel-binding	0.2809	0.00679	Gain	Sodium-binding	0.2764	0.00601
NP_001008701|ADGRL1	Y346C	0.8977	Gain	Zinc-binding	0.7738	0.000872	Altered	PPI hotspot	0.4445	0.000511	Altered	MoRF	0.4251	0.0031
NP_001009921|VPS8	K752E	0.8503	Loss	Helix	0.2862	0.0167	Gain	Strand	0.251	0.1116	Altered	PPI residue	0.1878	0.2117
NP_001009999|KDM1A	D580G	0.8782	Altered	Non-cytoplasmic loop	0.2916	0.0287	Loss	Helix	0.2566	0.1166	Loss	Loop	0.2537	0.1379
NP_001009999|KDM1A	Y831C	0.781	Altered	PPI residue	0.3764	0.00252	Gain	Zinc-binding	0.3213	0.014	Loss	Allosteric site	0.2984	0.00432
NP_001010875|SLC25A30	N255K	0.695	Altered	Non-cytoplasmic loop	0.395	0.00144	Altered	PPI residue	0.2679	0.0579	Gain	RSA	0.2673	0.0232
NP_001010887|ACER2	G178A	0.8663	Gain	Helix	0.1974	0.4691	Loss	Loop	0.1525	0.8438	Altered	Non-cytoplasmic loop	0.1382	0.2598
NP_001011720|XKR9	G87R	0.7691	Gain	Helix	0.2533	0.1194	Loss	Strand	0.2341	0.2345	Loss	Loop	0.1534	0.8424
NP_001012279|SOGA3	R873P	0.8946	Loss	Phosphorylation	0.2699	0.0275	Altered	MoRF	0.2289	0.0967	Loss	Calmodulin-binding	0.155	0.0598
NP_001012302|ANO9	R121L	0.8247	Altered	PPI residue	0.271	0.0532	Loss	Helix	0.2633	0.0756	Gain	Strand	0.2545	0.085
NP_001013860|RLTPR	C224Y	0.6819	Gain	Loop	0.286	0.0107	Gain	Strand	0.2823	0.0079	Loss	ADP-ribosylation	0.1485	0.154
NP_001014432|AKT1	R370H	0.7779	Gain	Loop	0.2744	0.0217	Loss	Intrinsic disorder	0.2659	0.1402	Loss	Helix	0.2482	0.1854
NP_001014796|DDR2	R422G	0.8516	Loss	Helix	0.2692	0.0511	Altered	MoRF	0.1838	0.1872	Loss	Calmodulin-binding	0.1561	0.059
NP_001015880|PAPSS2	R556L	0.9323	Altered	PPI residue	0.3487	0.0054	Loss	RSA	0.3475	0.00244	Altered	DNA-binding	0.2776	0.0032
NP_001017923|C14orf28	F92V	0.8068	Altered	PPI hotspot	0.2817	0.00615	Loss	Helix	0.2564	0.1181	Loss	Loop	0.2501	0.1958
NP_001018494|PUM1	R706C	0.7703	Loss	Phosphorylation	0.5577	0.00283	Loss	ADP-ribosylation	0.2783	0.00605	Altered	Non-cytoplasmic loop	0.2687	0.0536
NP_001021100|TTLL3	Q526P	0.7521	Gain	Intrinsic disorder	0.2839	0.0649	Loss	Helix	0.2712	0.0446	Loss	Strand	0.2569	0.0604
NP_001025053|AHDC1	R487W	0.7018	Loss	Intrinsic disorder	0.6566	0.000375	Loss	Calmodulin-binding	0.3452	0.00983	Altered	MoRF0.3135	0.0193
NP_001025178|AP1G1	R565K	0.7642	Altered	Coiled coil	0.3312	0.00915	Gain	Helix	0.249	0.1514	Loss	Strand	0.2445	0.1508
NP_001025226|ARHGAP5	Q328P	0.7461	Altered	Coiled coil	0.319	0.0137	Altered	MoRF	0.2791	0.0348	Gain	Intrinsic disorder	0.2711	0.0835
NP_001026794|ZNF451	H944Y	0.7776	Loss	Zinc-binding	0.3736	0.00755	Altered	MoRF	0.3088	0.021	Altered	PPI hotspot	0.3075	0.00242
NP_001026973|LLGL2	D783N	0.7611	Loss	Loop	0.2481	0.2289	Gain	Strand	0.2373	0.225	Loss	Intrinsic disorder	0.2294	0.2187
NP_001027|RYR3	A1446E	0.9383	Gain	Strand	0.2651	0.0338	Gain	Loop	0.2467	0.2482	Loss	Helix	0.1853	0.5054
NP_001027|RYR3	I4730T	0.9342	Gain	Intrinsic disorder	0.3892	0.00978	Altered	Non-cytoplasmic loop	0.2918	0.0225	Gain	B-factor	0.2905	0.00406
NP_001027|RYR3	M2679T	0.9274	Loss	Helix	0.2409	0.2487	Gain	Loop	0.203	0.6955	Loss	Calmodulin-binding	0.1742	0.0492
NP_001029097|TIAL1	Y290C	0.8772	Gain	Zinc-binding	0.6256	0.00249	Altered	PPI hotspot	0.3301	0.00308	Altered	PPI residue	0.2713	0.0482
NP_001029345|ALDH1L2	D817G	0.8797	Loss	Manganese-binding	0.3747	0.00158	Loss	Helix	0.3135	0.00309	Loss	Allosteric site	0.2974	0.00444
NP_001034558|MARK2	H167P	0.9626	Loss	Helix	0.263	0.0772	Gain	Strand	0.2563	0.0733	Altered	PPI hotspot	0.2342	0.0469
NP_001034679|USP9X	D693V	0.8932	Loss	Helix	0.2071	0.4377	Gain	Strand	0.1392	0.5165	Loss	Loop	0.1265	0.8802
NP_001034786|SNAPC3	T366M	0.7709	Loss	Strand	0.25	0.1061	Gain	Loop	0.2476	0.2324	Altered	PPI residue	0.1946	0.2005
NP_001035|SLC6A3	T356M	0.879	Loss	Strand	0.2513	0.0963	Gain	Helix	0.2138	0.4056	Altered	PPI residue	0.207	0.1701
NP_001035203|MYH11	E1137K	0.8409	Gain	Helix	0.2837	0.0187	Gain	Ubiquitylation	0.2458	0.0018	Gain	Acetylation	0.2363	0.018
NP_001035203|MYH11	M798T	0.88	Loss	Helix	0.2598	0.0954	Gain	RSA	0.1767	0.1157	Altered	PPI residue	0.1653	0.2634
NP_001035203|MYH11	W30G	0.9413	Altered	PPI hotspot	0.3656	0.00189	Altered	PPI residue	0.2927	0.0283	Loss	Strand	0.2576	0.0567
NP_001035232|SCN2A	C1386R	0.95	Loss	Disulfide linkage	1	8.28e-05	Loss	Zinc-binding	0.4624	0.00467	Altered	MoRF	0.3606	0.00857
NP_001035232|SCN2A	D82G	0.8265	Altered	PPI hotspot	0.2537	0.0187	Loss	Manganese-binding	0.2489	0.01	Altered	PPI residue	0.2424	0.0935
NP_001035232|SCN2A	K1422E	0.8568	Altered	Non-cytoplasmic loop	0.3344	0.00522	Gain	Helix	0.2714	0.0386	Altered	MoRF	0.2535	0.0603
NP_001035232|SCN2A	R379H	0.8998	Altered	PPI hotspot	0.2714	0.00809	Loss	Helix	0.2583	0.1045	Altered	Non-cytoplasmic loop	0.2159	0.1236
NP_001035232|SCN2A	R853Q	0.8214	Gain	Strand	0.2883	0.00497	Loss	Helix	0.2596	0.0963	Altered	PPI hotspot	0.2065	0.0925
NP_001035232|SCN2A	R922S	0.9403	Gain	Nickel-binding	0.3417	0.00349	Loss	Allosteric site	0.2874	0.00568	Loss	Helix	0.2652	0.0666
NP_001035232|SCN2A	R937C	0.9677	Loss	Helix	0.2604	0.0913	Altered	PPI hotspot	0.2557	0.0168	Altered	Non-cytoplasmic loop	0.1876	0.1769
NP_001035232|SCN2A	R937H	0.9285	Loss	Helix	0.2683	0.0539	Altered	PPI hotspot	0.2311	0.0535	Altered	Non-cytoplasmic loop	0.1957	0.1524
NP_001035232|SCN2A	T1420M	0.8551	Altered	Non-cytoplasmic loop	0.3427	0.00633	Loss	RSA	0.2808	0.0163	Loss	Allosteric site	0.2739	0.00833
NP_001035930|PSAP	M1V	0.7488	Altered	Signal helix	0.366	0.000127	Altered	PPI hotspot	0.2683	0.00901	Loss	Helix	0.2447	0.2153
NP_001036111|TRAK1	H678R	0.8283	Gain	Intrinsic disorder	0.2733	0.0801	Loss	Strand	0.258	0.055	Loss	Loop	0.1975	0.719
NP_001036146|RERE	E1258K	0.7558	Gain	Acetylation	0.3754	0.0014	Altered	MoRF	0.2765	0.037	Loss	Intrinsic disorder	0.2634	0.1448
NP_001036148|SHPRH	Y465C	0.7459	Altered	PPI residue	0.3797	0.00227	Loss	Acetylation	0.3471	0.00224	Loss	Phosphorylation	0.3237	0.0137
NP_001060|TUBB2A	L246R	0.9858	Altered	Non-cytoplasmic loop	0.2936	0.0214	Gain	Helix	0.2593	0.0818	Loss	Loop	0.2415	0.3502
NP_001061|TUBG1	S239R	0.9759	Altered	PPI residue	0.307	0.0183	Gain	ADP-ribosylation	0.2539	0.00768	Gain	Strand	0.2522	0.1022
NP_001070|ZAP70	P502L	0.8124	Altered	Non-cytoplasmic loop	0.3253	0.0107	Altered	DNA-binding	0.3112	0.00214	Altered	PPI hotspot	0.2963	0.00315
NP_001073862|GXYLT2	F283I	0.6889	Altered	Non-cytoplasmic loop	0.2653	0.0578	Gain	Helix	0.2634	0.0633	Loss	Loop	0.2259	0.5486
NP_001073890|UNC13A	M1256I	0.7372	Altered	Coiled coil	0.4686	0.00512	Loss	Helix	0.2683	0.0543	Gain	Zinc-binding	0.2652	0.0278
NP_001073893|KDM6B	E1392K	0.9304	Loss	Loop	0.2856	0.0126	Loss	Intrinsic disorder	0.2606	0.1506	Loss	Strand	0.2495	0.1098
NP_001073911|SLC38A8	G72W	0.7855	Loss	Strand	0.2231	0.2999	Gain	Helix	0.1622	0.5667	Altered	PPI hotspot	0.1382	0.2362
NP_001073918|DNA2	L895R	0.9199	Altered	Stability	0.3177	0.00487	Loss	Loop	0.2496	0.203	Gain	Strand	0.2463	0.1489
NP_001073940|PEAR1	N392K	0.6878	Loss	Strand	0.2682	0.0224	Gain	Loop	0.2558	0.1077	Altered	Non-cytoplasmic loop	0.2382	0.0872
NP_001073951|C9orf172	C952F	0.9098	Loss	Zinc-binding	0.4054	0.00632	Altered	MoRF	0.2944	0.0276	Altered	Non-cytoplasmic loop	0.2904	0.0235
NP_001073977|TBX18	M172I	0.7704	Loss	Allosteric site	0.3065	0.0036	Altered	PPI residue	0.2954	0.0221	Altered	MoRF	0.2865	0.0326
NP_001073986|SETD5	I298M	0.7206	Gain	Manganese-binding	0.2707	0.0047	Loss	Strand	0.2536	0.0799	Loss	Catalytic site	0.2033	0.0117
NP_001073996|MYO7B	P1405L	0.8236	Gain	Helix	0.264	0.0611	Loss	Loop	0.2236	0.5687	Loss	Strand	0.2154	0.3316
NP_001073996|MYO7B	W1642C	0.884	Altered	PPI hotspot	0.2453	0.0296	Gain	Helix	0.2276	0.3277	Gain	Loop	0.2232	0.5715
NP_001074003|UNC13C	V1284F	0.7849	Gain	Loop	0.2466	0.2506	Loss	Strand	0.2448	0.1472	Gain	B-factor	0.1916	0.297
NP_001074248|MYO1C	F523L	0.78	Loss	Zinc-binding	0.2824	0.0171	Loss	Loop	0.2695	0.0328	Gain	Manganese-binding	0.2625	0.00572
NP_001075019|THOC2	Y517C	0.8236	Loss	Loop	0.2554	0.1166	Gain	Helix	0.2436	0.1971	Altered	PPI residue	0.2334	0.1086
NP_001076002|CA10	S42R	0.7318	Gain	ADP-ribosylation	0.3122	0.00272	Loss	Loop	0.2505	0.188	Altered	PPI hotspot	0.245	0.0304
NP_001077|AADAC	D126A	0.7252	Gain	Loop	0.2576	0.0884	Loss	Strand	0.2167	0.3271	Gain	Helix	0.2159	0.3952
NP_001077090|ZBTB40	G917R	0.7218	Loss	Strand	0.2591	0.0497	Gain	Helix	0.2401	0.2287	Loss	Loop	0.2369	0.4229
NP_001077362|STRN3	K119N	0.8949	Loss	Calmodulin-binding	0.3682	0.00857	Altered	MoRF	0.289	0.0274	Loss	Phosphorylation	0.2554	0.0361
NP_001092|ACTB	M305T	0.9743	Loss	Allosteric site	0.2989	0.00427	Altered	PPI hotspot	0.2575	0.0149	Gain	Loop	0.2497	0.1963
NP_001092007|PNPLA7	S1133R	0.8888	Gain	ADP-ribosylation	0.301	0.00328	Altered	Non-cytoplasmic loop	0.2829	0.0295	Loss	Loop	0.2582	0.0886
NP_001092142|HEPHL1	C207W	0.9327	Loss	Zinc-binding	0.2956	0.0143	Altered	Non-cytoplasmic loop	0.2913	0.0289	Gain	Strand	0.2676	0.0273
NP_001092904|DCDC2B	Y77C	0.7519	Gain	Helix	0.2574	0.0927	Loss	Strand	0.2527	0.0863	Loss	Loop	0.2521	0.1618
NP_001093869|PDS5A	R99H	0.9153	Altered	PPI residue	0.3137	0.0148	Loss	Helix	0.2632	0.0764	Loss	RSA	0.2439	0.0391
NP_001094060|KIAA0232	Y1165C	0.6975	Loss	Acetylation	0.3694	0.00179	Loss	Phosphorylation	0.284	0.022	Gain	Helix	0.2683	0.0469
NP_001098676|LAMA4	A1469T	0.6749	Altered	Non-cytoplasmic loop	0.2909	0.0293	Gain	Strand	0.2602	0.0526	Loss	Loop	0.244	0.3034
NP_001098714|PTPRM	A748T	0.8095	Loss	Helix	0.2613	0.0865	Gain	Strand	0.1747	0.4379	Altered	MoRF	0.1124	0.406
NP_001103224|PTPRB	C1785Y	0.794	Gain	Strand	0.2761	0.0132	Altered	Non-cytoplasmic loop	0.2435	0.0703	Gain	Loop	0.2297	0.5092
NP_001103348|TBX22	R151H	0.7347	Gain	Zinc-binding	0.3307	0.013	Gain	Manganese-binding	0.3297	0.00159	Altered	PPI residue	0.2804	0.041
NP_001104026|FLNA	L1783P	0.8013	Gain	Loop	0.2459	0.263	Loss	Strand	0.2427	0.1658	Altered	Non-cytoplasmic loop	0.1996	0.1549
NP_001104251|SLC35E2B	V344F	0.908	Altered	Non-cytoplasmic loop	0.2622	0.0615	Gain	Loop	0.2517	0.1628	Altered	PPI residue	0.2512	0.0755
NP_001105|ADCY7	S1020G	0.9393	Loss	Catalytic site	0.3731	0.000555	Loss	RSA	0.319	0.00538	Altered	Non-cytoplasmic loop	0.2669	0.0557
NP_001106674|NACA	L893S	0.6962	Gain	Intrinsic disorder	0.4753	0.00252	Altered	Stability	0.4018	0.00294	Gain	SUMOylation	0.2593	0.00644
NP_001106697|NTNG1	T135I	0.9045	Loss	RSA	0.3194	0.0053	Altered	Non-cytoplasmic loop	0.3159	0.0141	Altered	PPI residue	0.2958	0.0256
NP_001106832|TBC1D14	I466T	0.9464	Altered	Stability	0.7203	0.000472	Loss	Helix	0.2552	0.1266	Gain	Intrinsic disorder	0.2316	0.1583
NP_001112357|GLRA2	N136S	0.9106	Loss	RSA	0.2682	0.0232	Altered	PPI residue	0.2666	0.0598	Altered	Non-cytoplasmic loop	0.2569	0.0678
NP_001116105|CPS1	R593C	0.9635	Loss	Allosteric site	0.5122	8.77e-05	Altered	PPI residue	0.367	0.00321	Loss	RSA	0.2934	0.0114
NP_001116108|GALNT9	R399C	0.9052	Gain	Zinc-binding	0.5642	0.0034	Loss	RSA	0.5398	5.36e-05	Altered	MoRF	0.4602	0.0018
NP_001116151|TENM2	R773L	0.7509	Gain	Zinc-binding	0.3902	0.00874	Loss	Intrinsic disorder	0.3846	0.0306	Altered	Non-cytoplasmic loop0.2859	0.0269
NP_001116244|AGAP2	R686Q	0.7216	Loss	Strand	0.2517	0.0932	Altered	MoRF	0.2514	0.0665	Loss	Calmodulin-binding	0.2441	0.0242
NP_001116436|PPP4R3B	P447R	0.8684	Loss	Loop	0.28	0.0166	Gain	Helix	0.2503	0.1413	Gain	ADP-ribosylation	0.1596	0.0978
NP_001119800|LNX1	E295K	0.8648	Loss	Strand	0.2603	0.0447	Loss	Loop	0.2555	0.1152	Gain	Allosteric site	0.2014	0.0369
NP_001120694|CACNA1A	A712T	0.8922	Loss	Helix	0.2679	0.0559	Altered	MoRF	0.2484	0.0654	Altered	PPI hotspot	0.2111	0.0842
NP_001120932|PAN2	R299C	0.7704	Loss	Strand	0.2894	0.00411	Gain	Loop	0.2646	0.046	Altered	PPI residue	0.2286	0.1185
NP_001121113|LAMB3	S45A	0.7649	Altered	Non-cytoplasmic loop	0.2514	0.0735	Loss	Strand	0.2506	0.1015	Loss	Loop	0.2505	0.1891
NP_001121115|GABRA1	T292I	0.955	Altered	Non-cytoplasmic loop	0.3469	0.00552	Altered	PPI residue	0.3443	0.00604	Gain	Strand	0.2511	0.1112
NP_001121115|GABRA1	Y438C	0.9358	Altered	PPI hotspot	0.414	0.000838	Gain	Helix	0.2378	0.2485	Altered	Non-cytoplasmic loop	0.2317	0.0965
NP_001121686|KCTD6	G180E	0.884	Loss	Loop	0.2498	0.2007	Loss	Strand	0.2281	0.2732	Gain	Helix	0.1886	0.4958
NP_001121686|KCTD6	K165N	0.7221	Loss	Helix	0.2662	0.0623	Gain	Loop	0.2589	0.0776	Loss	Acetylation	0.1555	0.0814
NP_001121797|SPON2	A237T	0.763	Gain	Loop	0.2847	0.0116	Gain	Intrinsic disorder	0.2428	0.1338	Gain	Strand	0.2059	0.3669
NP_001121797|SPON2	S284P	0.8917	Loss	Strand	0.3018	0.00176	Loss	Zinc-binding	0.2983	0.0139	Loss	Loop	0.2558	0.1118
NP_001122312|CACNA1D	G407R	0.8994	Gain	Helix	0.2776	0.0267	Altered	Cytoplasmic loop	0.2599	0.000911	Loss	Strand	0.2545	0.0739
NP_001122321|SMARCA4	I184T	0.8826	Gain	Intrinsic disorder	0.3076	0.0409	Altered	MoRF	0.2448	0.0688	Loss	Acetylation	0.1797	0.0572
NP_001122321|SMARCA4	K455N	0.6709	Loss	Calmodulin-binding	0.3661	0.00871	Loss	SUMOylation	0.3089	0.00259	Loss	B-factor	0.2212	0.1695
NP_001122321|SMARCA4	R906C	0.9561	Altered	Non-cytoplasmic loop	0.3357	0.00779	Altered	PPI hotspot	0.2621	0.0113	Gain	Loop	0.2563	0.1014
NP_001123476|ACTN1	H437R	0.9496	Loss	Zinc-binding	0.6739	0.00125	Loss	Nickel-binding	0.4051	0.0014	Loss	Manganese-binding	0.3432	0.00221
NP_001123910|SPTAN1	E1979G	0.8198	Altered	Coiled coil	0.8938	0.00113	Loss	Intrinsic disorder	0.2759	0.1211	Loss	B-factor	0.1903	0.3625
NP_001123910|SPTAN1	E91K	0.778	Altered	Coiled coil	0.2169	0.0222	Gain	RSA	0.2015	0.0831	Loss	Intrinsic disorder	0.1952	0.3133
NP_001123959|NDRG4	G168R	0.8432	Altered	PPI hotspot	0.3364	0.00123	Gain	Strand	0.243	0.1781	Loss	Loop	0.2157	0.6253
NP_001124000|SPAG9	A1117T	0.7784	Gain	Strand	0.2752	0.0142	Loss	Helix	0.2745	0.0357	Loss	Loop	0.2479	0.2324
NP_001124155|GUCY1A3	M364K	0.8156	Gain	Intrinsic disorder	0.3448	0.0207	Gain	Calmodulin-binding	0.2736	0.011	Gain	Loop	0.272	0.0258
NP_001127696|INPP4A	I360T	0.7854	Loss	Zinc-binding	0.309	0.0122	Loss	Helix	0.2483	0.184	Loss	Strand	0.2479	0.1213
NP_001127845|NT5C2	R303H	0.8915	Gain	Strand	0.2601	0.0529	Loss	Loop	0.2394	0.3852	Gain	Intrinsic disorder	0.1951	0.2557
NP_001127870|VAV2	A829T	0.6931	Altered	PPI residue	0.2723	0.0516	Gain	Loop	0.2676	0.0357	Loss	Helix	0.2607	0.0899
NP_001127879|GRIN2A	L649V	0.8903	Altered	Non-cytoplasmic loop	0.2891	0.0309	Loss	Helix	0.2788	0.027	Altered	PPI hotspot	0.2416	0.036
NP_001127879|GRIN2A	P552R	0.9559	Gain	Helix	0.2892	0.0139	Altered	Non-cytoplasmic loop	0.2611	0.0529	Altered	PPI residue	0.2527	0.0805
NP_001128248|KLC2	A280P	0.9063	Gain	Nickel-binding	0.2652	0.00902	Loss	Helix	0.2651	0.0671	Gain	Loop	0.252	0.1579
NP_001128639|ALDH3A1	F402L	0.8117	Altered	PPI residue	0.284	0.0369	Gain	Intrinsic disorder	0.2519	0.1179	Gain	Loop	0.2318	0.4842
NP_001129131|NRXN1	E888G	0.9256	Gain	Strand	0.2478	0.1363	Loss	Loop	0.2004	0.707	Altered	Non-cytoplasmic loop	0.1723	0.2027
NP_001129131|NRXN1	R853H	0.7543	Altered	PPI residue	0.3184	0.0127	Altered	Non-cytoplasmic loop	0.3053	0.0143	Gain	Nickel-binding	0.271	0.00801
NP_001129668|TNPO2	W370C	0.9649	Gain	Intrinsic disorder	0.4222	0.00589	Altered	MoRF	0.4146	0.00361	Gain	Zinc-binding	0.2503	0.0351
NP_001135417|ACTA2	G368R	0.977	Gain	Helix	0.2883	0.0146	Loss	Strand	0.27	0.0192	Altered	PPI hotspot	0.267	0.0095
NP_001135816|CMKLR1	N122I	0.8981	Loss	Helix	0.267	0.0591	Gain	Strand	0.2341	0.2471	Altered	PPI hotspot	0.1803	0.1386
NP_001136071|P4HA2	G153E	0.9206	Altered	Non-cytoplasmic loop	0.2959	0.0198	Gain	RSA	0.2901	0.0116	Altered	PPI residue	0.2716	0.0526
NP_001136071|P4HA2	Y421C	0.9384	Altered	PPI hotspot	0.2902	0.00526	Loss	Loop	0.2564	0.1059	Altered	PPI residue	0.2544	0.0715
NP_001136116|SPHKAP	Q1119L	0.6801	Loss	Intrinsic disorder	0.3829	0.0312	Loss	Loop	0.2292	0.5164	Loss	B-factor	0.2164	0.1947
NP_001136205|ASB14	G272A	0.7435	Loss	Sodium-binding	0.2891	0.0049	Loss	Loop	0.2783	0.0183	Altered	PPI residue	0.2511	0.0756
NP_001137359|COPS2	P300L	0.7304	Gain	Helix	0.3303	0.00158	Loss	Loop	0.2818	0.0151	Altered	Non-cytoplasmic loop	0.2625	0.0515
NP_001137467|LPXN	F313V	0.811	Loss	Loop	0.26	0.0745	Gain	Strand	0.2569	0.0698	Loss	Helix	0.1688	0.5494
NP_001137530|NTM	R65W	0.822	Altered	PPI residue	0.334	0.00796	Altered	Non-cytoplasmic loop	0.2928	0.022	Gain	Loop	0.2731	0.0238
NP_001138|ANGPT2	N454S	0.8803	Altered	Non-cytoplasmic loop	0.3252	0.0107	Gain	Strand	0.2583	0.062	Gain	Loop	0.2517	0.1634
NP_001138399|NKIRAS2	T169R	0.7914	Gain	Intrinsic disorder	0.348	0.0197	Altered	MoRF	0.332	0.0138	Gain	Helix	0.2677	0.0486
NP_001138585|MYADML2	L203P	0.9119	Loss	Helix	0.314	0.00305	Altered	PPI hotspot	0.2958	0.0032	Gain	Strand	0.2833	0.00725
NP_001138609|CPT1B	R125C	0.8762	Altered	PPI hotspot	0.238	0.0407	Loss	Helix	0.1376	0.6346	Loss	B-factor	0.1134	0.89
NP_001138618|MGC57346-CRHR1	R194P	0.9591	Altered	Non-cytoplasmic loop	0.3393	0.00448	Loss	Helix	0.3215	0.00209	Gain	Strand	0.3171	0.000711
NP_001138773|RARA	P375L	0.856	Loss	Intrinsic disorder	0.387	0.0297	Gain	Calmodulin-binding	0.3195	0.00685	Gain	Helix	0.2661	0.0536
NP_001138775|TMC4	F164L	0.771	Gain	Helix	0.2995	0.00788	Altered	Non-cytoplasmic loop	0.286	0.0269	Loss	Strand	0.256	0.0652
NP_001138784|ETV3	P471R	0.8754	Gain	Calmodulin-binding	0.5271	0.00096	Gain	Helix	0.2998	0.00772	Altered	MoRF	0.2324	0.0857
NP_001138829|SIN3A	Y605H	0.8797	Gain	Intrinsic disorder	0.3404	0.0224	Gain	Nickel-binding	0.2794	0.00698	Altered	PPI residue	0.2354	0.1047
NP_001138986|SCRN1	P320T	0.8632	Loss	B-factor	0.2621	0.0371	Loss	Loop	0.2595	0.0783	Gain	Strand	0.2149	0.3393
NP_001139|ANK2	P1380R	0.8205	Altered	PPI hotspot	0.2557	0.0167	Gain	Strand	0.252	0.1038	Gain	Zinc-binding	0.2319	0.0462
NP_001139266|ANTXR2	G243E	0.7687	Altered	Non-cytoplasmic loop	0.2871	0.0261	Loss	Strand	0.2553	0.0694	Gain	Loop	0.2452	0.2761
NP_001139291|SOX6	H376D	0.7856	Loss	Helix	0.2383	0.2702	Loss	Intrinsic disorder	0.2297	0.218	Loss	B-factor	0.215	0.2026
NP_001139580|PTGR1	G174E	0.9385	Altered	PPI residue	0.3009	0.0184	Gain	Zinc-binding	0.2975	0.0176	Gain	RSA	0.294	0.0102
NP_001150|AOX1	G1006E	0.8913	Altered	DNA-binding	0.2947	0.00323	Altered	PPI residue	0.2657	0.0563	Loss	Strand	0.2542	0.0757
NP_001153682|SLC25A13	E157K	0.8765	Loss	Helix	0.2604	0.0919	Loss	Loop	0.2322	0.4843	Altered	Non-cytoplasmic loop	0.166	0.213
NP_001153705|ATP1A1	G903R	0.9643	Gain	Helix	0.2812	0.0215	Altered	PPI residue	0.264	0.0588	Loss	Loop	0.2394	0.3851
NP_001153705|ATP1A1	L456P	0.9848	Loss	Helix	0.2547	0.1306	Altered	Stability	0.2357	0.00909	Gain	B-factor	0.2227	0.1151
NP_001154|APBA1	G813R	0.7759	Altered	PPI residue	0.3377	0.00554	Loss	Potassium-binding	0.3335	0.00017	Loss	Nickel-binding	0.2786	0.00589
NP_001154824|KCNMA1	F372V	0.8968	Altered	PPI hotspot	0.1157	0.3051	Gain	B-factor	0.1014	0.917	Loss	Allosteric site	0.047	0.3479
NP_001156956|DCAF11	C332Y	0.9301	Loss	Zinc-binding	0.3299	0.0101	Altered	PPI residue	0.3054	0.0192	Loss	Sodium-binding	0.2726	0.00758
NP_001157789|FLNB	H2355P	0.8776	Loss	Strand	0.2708	0.0181	Gain	Intrinsic disorder	0.2703	0.085	Gain	B-factor	0.2355	0.0658
NP_001157789|FLNB	S2183P	0.7072	Gain	Zinc-binding	0.2634	0.0286	Loss	Loop	0.2546	0.1262	Loss	Strand	0.249	0.1135
NP_001157940|TMED7-TICAM2	E172V	0.771	Loss	Intrinsic disorder	0.2819	0.1115	Altered	Non-cytoplasmic loop	0.2771	0.0352	Gain	Loop	0.2515	0.1655
NP_001158234|PRKAR1B	R243C	0.927	Loss	Intrinsic disorder	0.2098	0.272	Altered	PPI residue	0.2081	0.1614	Altered	DNA-binding	0.2002	0.0193
NP_001158234|PRKAR1B	V177L	0.8198	Loss	Zinc-binding	0.3057	0.0127	Altered	PPI residue	0.2811	0.0401	Gain	RSA	0.2712	0.0207
NP_001159755|RGMA	A401V	0.85	Altered	PPI residue	0.3304	0.00882	Altered	Non-cytoplasmic loop	0.2614	0.0625	Loss	Helix	0.2536	0.139
NP_001161328|SBNO1	N886K	0.8236	Gain	Acetylation	0.2972	0.0039	Gain	Intrinsic disorder	0.2823	0.0669	Gain	Loop	0.2568	0.0962
NP_001161744|ITPR1	R455T	0.7933	Altered	Non-cytoplasmic loop	0.2995	0.0176	Altered	PPI residue	0.2361	0.0969	Loss	Helix	0.2248	0.3592
NP_001161744|ITPR1	S794L	0.7769	Loss	Strand	0.2602	0.0452	Loss	Loop	0.2474	0.2418	Altered	MoRF	0.2156	0.123
NP_001161829|PLA2G7	R82C	0.7958	Altered	Non-cytoplasmic loop	0.4362	0.000443	Altered	PPI residue	0.2815	0.0397	Loss	Loop	0.2507	0.1848
NP_001164100|CHD8	L834P	0.9803	Altered	PPI residue	0.4385	0.000263	Loss	Catalytic site	0.356	0.000716	Gain	Allosteric site	0.331	0.000662
NP_001164100|CHD8	R1242Q	0.837	Loss	Helix	0.2639	0.0728	Altered	Non-cytoplasmic loop	0.2589	0.0554	Gain	Nickel-binding	0.2543	0.0112
NP_001165975|SLC6A2	P97L	0.9678	Gain	Helix	0.3308	0.00154	Altered	Non-cytoplasmic loop	0.3075	0.0181	Altered	PPI hotspot	0.2845	0.00578
NP_001165988|SATB2	V381G	0.8696	Altered	Stability	0.3021	0.0055	Altered	MoRF	0.264	0.053	Gain	Helix	0.2461	0.1752
NP_001166171|SHROOM1	L560P	0.7375	Gain	B-factor	0.2645	0.014	Loss	Loop	0.2453	0.2812	Loss	Helix	0.2054	0.4438
NP_001166938|SP7	H162Y	0.706	Loss	Intrinsic disorder	0.3707	0.036	Gain	Loop	0.2505	0.1832	Loss	B-factor	0.1941	0.335
NP_001171701|BCORL1	C797Y	0.7272	Altered	MoRF	0.4152	0.00351	Loss	Intrinsic disorder	0.281	0.1127	Loss	Loop	0.2586	0.085
NP_001172019|GRIN1	Y668S	0.9412	Altered	PPI hotspot	0.423	0.000721	Loss	Helix	0.2609	0.0885	Altered	Non-cytoplasmic loop	0.2303	0.0875
NP_001181875|EIF4G1	K929Q	0.6922	Loss	Zinc-binding	0.2706	0.0208	Loss	Helix	0.2148	0.4076	Gain	Loop	0.2107	0.6559
NP_001183955|PLEKHA8	R60S	0.8566	Altered	PPI residue	0.2741	0.0444	Loss	Strand	0.2533	0.0815	Gain	Loop	0.2486	0.2147
NP_001184033|KMT2A	R1154W	0.8071	Altered	MoRF	0.3704	0.00731	Gain	Loop	0.2529	0.1446	Loss	B-factor	0.229	0.1324
NP_001184222|DPYSL2	H438N	0.8168	Loss	Zinc-binding	0.743	0.00075	Loss	Nickel-binding	0.3145	0.00343	Loss	Loop	0.2588	0.0834
NP_001184222|DPYSL2	R601C	0.7864	Loss	Phosphorylation	0.3189	0.0143	Loss	Intrinsic disorder	0.2665	0.1391	Gain	Loop	0.2527	0.1479
NP_001185767|RBM12	R6C	0.872	Loss	Intrinsic disorder	0.3224	0.0651	Altered	PPI residue	0.2882	0.0326	Gain	Strand	0.251	0.1119
NP_001188356|DAAM2	D974Y	0.7488	Loss	Intrinsic disorder	0.4626	0.0115	Altered	MoRF	0.3865	0.00578	Gain	Phosphorylation	0.3651	0.00793
NP_001189364|SCN1A	A1510E	0.7718	Gain	Intrinsic disorder	0.4343	0.00484	Altered	MoRF	0.2643	0.049	Loss	Methylation	0.2569	0.0017
NP_001189364|SCN1A	C1741S	0.8256	Loss	Disulfide linkage	1	8.28e-05	Loss	Zinc-binding	0.5429	0.00307	Gain	Intrinsic disorder	0.5417	0.000955
NP_001189364|SCN1A	C959Y	0.9749	Altered	Non-cytoplasmic loop	0.2839	0.0287	Altered	PPI hotspot	0.282	0.0045	Loss	Helix	0.2572	0.1119
NP_001189364|SCN1A	P1905L	0.7902	Gain	Helix	0.2874	0.0154	Loss	Intrinsic disorder	0.2727	0.1269	Altered	MoRF	0.2494	0.0644
NP_001189364|SCN1A	R1642S	0.9498	Altered	DNA-binding	0.4132	0.000244	Loss	Calmodulin-binding	0.4056	0.00653	Loss	Helix	0.2687	0.0528
NP_001189364|SCN1A	R1927G	0.9087	Loss	Calmodulin-binding	0.4123	0.00614	Altered	MoRF	0.3427	0.0101	Altered	DNA-binding	0.3117	0.0021
NP_001189364|SCN1A	R393C	0.9393	Altered	Non-cytoplasmic loop	0.4239	0.000609	Altered	PPI hotspot	0.3256	0.00323	Loss	Strand	0.2394	0.193
NP_001191|BMP2	R110S	0.9285	Gain	Nickel-binding	0.3535	0.00316	Gain	Zinc-binding	0.274	0.0243	Gain	Strand	0.2572	0.0682
NP_001191732|ANO6	T767M	0.8939	Altered	Non-cytoplasmic loop	0.2741	0.047	Gain	Helix	0.2693	0.0441	Loss	Strand	0.2687	0.0213
NP_001192222|CACNA1E	G1209S	0.9234	Altered	PPI residue	0.3008	0.0185	Gain	RSA	0.3003	0.00824	Gain	Sodium-binding	0.2698	0.0074
NP_001192222|CACNA1E	I701V	0.6849	Altered	MoRF	0.3279	0.0128	Loss	Helix	0.2578	0.1083	Altered	PPI hotspot	0.2205	0.0702
NP_001207417|CDH13	D436G	0.8992	Loss	Zinc-binding	0.6331	0.00169	Loss	Manganese-binding	0.5249	0.000375	Loss	Sodium-binding	0.4512	0.00017
NP_001229326|TWF1	R276W	0.9016	Gain	Strand	0.2658	0.032	Loss	Loop	0.2396	0.3819	Altered	PPI hotspot	0.2142	0.0803
NP_001229766|AP2A2	V138M	0.8708	Loss	Zinc-binding	0.2668	0.0221	Gain	Helix	0.2553	0.1057	Altered	PPI residue	0.2232	0.1303
NP_001230199|CNTN5	A324T	0.857	Loss	Zinc-binding	0.2956	0.0143	Altered	Non-cytoplasmic loop	0.2708	0.0419	Gain	Manganese-binding	0.2651	0.00534
NP_001230461|PDIK1L	M250V	0.8534	Altered	PPI residue	0.2798	0.0417	Gain	Loop	0.2528	0.1468	Altered	PPI hotspot	0.252	0.0206
NP_001231|CCNT1	G218R	0.8612	Gain	Helix	0.284	0.0185	Loss	Strand	0.2553	0.0693	Gain	Loop	0.229	0.5164
NP_001231509|TRRAP	I295F	0.7385	Altered	MoRF	0.3914	0.00496	Gain	Helix	0.2585	0.0863	Altered	PPI hotspot	0.2497	0.0234
NP_001231509|TRRAP	R3821C	0.796	Loss	Helix	0.2551	0.1275	Gain	Loop	0.2483	0.2187	Altered	MoRF	0.1687	0.2252
NP_001238994|SYT7	N409S	0.8029	Altered	PPI residue	0.2806	0.0408	Altered	MoRF	0.2714	0.0417	Gain	Strand	0.2642	0.0368
NP_001240755|GALNT14	D234N	0.7976	Loss	Zinc-binding	0.4991	0.00384	Loss	Allosteric site	0.2907	0.00524	Altered	PPI residue	0.2902	0.0264
NP_001242941|MYH10	P81L	0.7448	Loss	Intrinsic disorder	0.3998	0.0256	Altered	MoRF	0.3277	0.0149	Gain	Helix	0.2678	0.0483
NP_001242941|MYH10	Q494E	0.8805	Gain	Helix	0.2506	0.1395	Altered	PPI residue	0.2304	0.1148	Gain	Loop	0.23	0.5057
NP_001242941|MYH10	Y265C	0.9028	Loss	RSA	0.5369	5.36e-05	Altered	PPI hotspot	0.3912	0.00124	Altered	PPI residue	0.314	0.0146
NP_001243143|ATP1A3	F309S	0.984	Altered	PPI hotspot	0.2465	0.0278	Loss	Helix	0.1999	0.462	Gain	Allosteric site	0.0973	0.1691
NP_001243143|ATP1A3	S785R	0.9518	Gain	Helix	0.2778	0.0263	Altered	PPI hotspot	0.2695	0.0086	Gain	Strand	0.2502	0.1175
NP_001243559|BRSK2	A209V	0.7831	Gain	Strand	0.3003	0.00219	Loss	Helix	0.2572	0.1121	Gain	Loop	0.2424	0.3275
NP_001244127|CUL3	E758Q	0.7631	Altered	MoRF	0.2802	0.034	Altered	PPI residue	0.2785	0.0433	Loss	Allosteric site	0.2582	0.0126
NP_001244951|GRIA1	A646T	0.9551	Altered	PPI residue	0.2662	0.0556	Loss	Helix	0.2611	0.0878	Altered	Cytoplasmic loop	0.2585	0.000955
NP_001254479|TTN	A2962P	0.713	Gain	Loop	0.2606	0.0662	Loss	Strand	0.2384	0.202	Gain	B-factor	0.159	0.5503
NP_001254479|TTN	G7875E	0.9033	Gain	Loop	0.2735	0.0231	Loss	Strand	0.2412	0.1786	Gain	ADP-ribosylation	0.194	0.0402
NP_001254500|TBC1D2	R823H	0.7437	Altered	PPI hotspot	0.2871	0.00551	Loss	Helix	0.2618	0.0834	Altered	Cytoplasmic loop	0.2428	0.00176
NP_001257328|TUBA1A	P173L	0.9745	Altered	PPI residue	0.2968	0.0249	Altered	PPI hotspot	0.272	0.00645	Gain	Strand	0.2537	0.0909
NP_001257328|TUBA1A	R308C	0.9786	Gain	Zinc-binding	0.6444	0.00225	Altered	PPI hotspot	0.2733	0.006	Altered	Non-cytoplasmic loop0.2708	0.0418
NP_001258152|OBSCN	C1372Y	0.7048	Gain	Strand	0.2668	0.0294	Gain	Loop	0.2652	0.0435	Altered	PPI residue	0.1933	0.2037
NP_001258875|SLIT3	C1018Y	0.9741	Loss	Disulfide linkage	0.5287	0.000331	Altered	Non-cytoplasmic loop	0.2956	0.0201	Altered	PPI residue	0.2941	0.0271
NP_001259000|AP1S2	R9C	0.9236	Loss	Calmodulin-binding	0.293	0.0142	Gain	Strand	0.2556	0.0777	Gain	Loop	0.2511	0.1731
NP_001261|CHD1	L1016V	0.6761	Altered	MoRF	0.3029	0.0203	Loss	Intrinsic disorder	0.2683	0.1353	Loss	Helix	0.2569	0.1142
NP_001262|CHD2	D856G	0.7343	Loss	RSA	0.2799	0.0168	Loss	Helix	0.2681	0.055	Loss	Zinc-binding	0.2644	0.0229
NP_001262|CHD2	G1174D	0.8345	Altered	Coiled coil	0.1906	0.0201	Gain	Intrinsic disorder	0.1902	0.2691	Gain	Acetylation	0.174	0.0604
NP_001263206|PPIP5K2	L310F	0.8414	Gain	Strand	0.2722	0.0183	Altered	Non-cytoplasmic loop	0.24	0.0741	Altered	PPI residue	0.2398	0.0906
NP_001263646|PAK6	L639Q	0.903	Gain	Intrinsic disorder	0.3843	0.0106	Loss	Helix	0.2563	0.1187	Gain	Strand	0.23	0.2719
NP_001264|CHD4	I871T	0.785	Altered	PPI residue	0.2575	0.0677	Altered	PPI hotspot	0.2543	0.018	Loss	Strand	0.2506	0.1013
NP_001264|CHD4	R576W	0.9352	Loss	Intrinsic disorder	0.3713	0.0357	Loss	Helix	0.2752	0.0342	Loss	B-factor	0.2356	0.1056
NP_001265432|STT3A	R405H	0.9063	Altered	Non-cytoplasmic loop	0.2664	0.0563	Loss	Helix	0.1487	0.6034	Loss	ADP-ribosylation	0.1459	0.1617
NP_001265441|AP3B2	K394N	0.782	Altered	PPI residue	0.2826	0.0342	Gain	Helix	0.2539	0.115	Loss	Loop	0.1308	0.8752
NP_001265645|FBXL4	W514R	0.8276	Loss	Strand	0.2607	0.0432	Loss	Loop	0.2605	0.0714	Gain	Helix	0.2284	0.3226
NP_001265867|EBAG9	Q175L	0.6794	Altered	MoRF	0.3253	0.0155	Gain	Calmodulin-binding	0.2731	0.0111	Loss	Helix	0.2441	0.2206
NP_001268231|GFM2	T777K	0.8024	Altered	PPI residue	0.2746	0.0437	Loss	Loop	0.2559	0.1108	Altered	Non-cytoplasmic loop	0.2398	0.0743
NP_001268647|UBB	P37L	0.77	Loss	Intrinsic disorder	0.3281	0.0603	Gain	Helix	0.2786	0.0251	Loss	Loop	0.268	0.0368
NP_001269041|TOP3B	C666R	0.974	Loss	Zinc-binding	0.3363	0.00964	Gain	Helix	0.2353	0.2697	Loss	Loop	0.2282	0.5276
NP_001269399|GRIK4	R133I	0.8676	Loss	Loop	0.2577	0.0923	Gain	Strand	0.2564	0.0723	Altered	Non-cytoplasmic loop	0.2288	0.1011
NP_001269677|TLE4	S738L	0.9477	Loss	Zinc-binding	0.2567	0.0263	Loss	Strand	0.2526	0.0866	Gain	Loop	0.2195	0.6007
NP_001271143|TRIP12	R1643Q	0.7518	Gain	Strand	0.2875	0.00525	Loss	Calmodulin-binding	0.2632	0.0193	Loss	B-factor	0.1853	0.3987
NP_001271143|TRIP12	S1888L	0.7825	Altered	PPI residue	0.4034	0.00113	Gain	Helix	0.2713	0.0389	Loss	Intrinsic disorder	0.234	0.2071
NP_001271262|TLK2	R303Q	0.783	Loss	Strand	0.2487	0.1158	Altered	Non-cytoplasmic loop	0.196	0.1517	Altered	PPI residue	0.1945	0.1952
NP_001271262|TLK2	S617L	0.9103	Loss	Sodium-binding	0.4608	0.000146	Loss	Intrinsic disorder	0.2937	0.0944	Altered	PPI residue	0.286	0.0348
NP_001273492|GRAMD1B	W207S	0.9373	Loss	Helix	0.2442	0.2202	Loss	Loop	0.1949	0.7291	Loss	B-factor	0.1376	0.7568
NP_001273506|C2CD3	D930G	0.8282	Loss	Loop	0.2718	0.0277	Gain	Strand	0.2713	0.02	Altered	PPI hotspot	0.2465	0.0283
NP_001273769|PHF19	G77R	0.93	Altered	Non-cytoplasmic loop	0.3162	0.014	Altered	DNA-binding	0.3143	0.00102	Altered	PPI residue	0.3142	0.0118
NP_001275693|DMPK	L619P	0.7792	Loss	Helix	0.2777	0.0291	Gain	Intrinsic disorder	0.1522	0.3761	Altered	Stability	0.1443	0.0222
NP_001276841|LOC400927-CSNK1E	E247K	0.9232	Loss	Loop	0.2686	0.0352	Gain	Helix	0.2013	0.4558	Altered	PPI hotspot	0.195	0.1115
NP_001276841|LOC400927-CSNK1E	M136L	0.9241	Loss	RSA	0.2766	0.0183	Gain	Allosteric site	0.2643	0.00663	Altered	DNA-binding	0.2606	0.00721
NP_001276841|LOC400927-CSNK1E	N133S	0.918	Loss	Allosteric site	0.3669	0.00101	Loss	Manganese-binding	0.2523	0.00946	Gain	Strand	0.2446	0.1637
NP_001278232|FAT4	A2178T	0.83	Altered	Non-cytoplasmic loop	0.3034	0.0202	Loss	Zinc-binding	0.2822	0.0172	Altered	PPI residue	0.2777	0.0397
NP_001278938|EYS	L88P	0.7765	Altered	Stability	0.3903	0.00315	Gain	Loop	0.2561	0.104	Loss	Strand	0.2448	0.148
NP_001284478|UPF1	V490M	0.7328	Loss	Helix	0.2227	0.3702	Altered	PPI residue	0.1625	0.2741	Gain	Acetylation	0.1531	0.0822
NP_001287916|PTBP2	D400N	0.7708	Altered	PPI residue	0.3057	0.0158	Loss	Loop	0.2904	0.01	Loss	Helix	0.2451	0.2119
NP_001288005|AP2S1	G80D	0.7624	Altered	PPI residue	0.2917	0.0251	Altered	PPI hotspot	0.2584	0.0144	Loss	Strand	0.2558	0.0663
NP_001288067|VPS39	I417T	0.6809	Altered	Stability	0.5078	0.00161	Gain	Intrinsic disorder	0.3272	0.0284	Altered	Non-cytoplasmic loop0.2114	0.1214
NP_001289|CNGA3	W335C	0.9625	Altered	Non-cytoplasmic loop	0.3075	0.0181	Loss	Allosteric site	0.2711	0.00888	Altered	MoRF	0.2699	0.0431
NP_001289981|MYT1L	C506R	0.7145	Gain	B-factor	0.263	0.0151	Gain	Loop	0.2607	0.0652	Gain	SUMOylation	0.2216	0.0203
NP_001290170|CNOT6	H298Y	0.7577	Gain	Strand	0.2571	0.0686	Gain	Helix	0.2543	0.1121	Gain	Acetylation	0.2007	0.0393
NP_001290203|ACLY	I1083T	0.9029	Gain	Allosteric site	0.3222	0.000828	Loss	Helix	0.2587	0.1019	Altered	PPI residue	0.2483	0.0789
NP_001291373|ALAS1	R374C	0.8306	Gain	Zinc-binding	0.7107	0.00139	Gain	Allosteric site	0.2935	0.00232	Altered	PPI residue	0.2932	0.0238
NP_001291493|MIEF1	L415H	0.819	Gain	B-factor	0.095	0.9382	Altered	Stability	0.0816	0.0549	Gain	Intrinsic disorder	0.0814	0.585
NP_001295022|GATA4	N220T	0.8507	Loss	Zinc-binding	0.2818	0.0173	Gain	Loop	0.2502	0.1873	Gain	Strand	0.2449	0.1615
NP_001295254|AKTIP	W167R	0.9673	Loss	Calmodulin-binding	0.3582	0.00913	Gain	Helix	0.2666	0.0518	Gain	Loop	0.2355	0.4375
NP_001300971|KDM5B	W70R	0.7355	Gain	Intrinsic disorder	0.4012	0.00808	Gain	B-factor	0.2883	0.00445	Gain	ADP-ribosylation	0.2671	0.00596
NP_001301|CREBL2	R58P	0.7918	Altered	Coiled coil	0.8071	0.00214	Altered	MoRF	0.312	0.017	Loss	Intrinsic disorder	0.2908	0.0984
NP_001303258|PRKCG	V244L	0.9047	Loss	Strand	0.2672	0.0245	Gain	Helix	0.2457	0.1789	Loss	Zinc-binding	0.2001	0.0636
NP_001317|CSTF3	R711Q	0.8012	Loss	Calmodulin-binding	0.5247	0.00194	Altered	Coiled coil	0.2928	0.0108	Gain	Nickel-binding	0.2899	0.00598
NP_001356|DLG4	T654I	0.85	Altered	PPI residue	0.2812	0.0399	Altered	DNA-binding	0.2793	0.00476	Gain	Strand	0.2678	0.0267
NP_001367|DYNC1H1	A2233V	0.699	Altered	PPI residue	0.2942	0.0231	Loss	Intrinsic disorder	0.2875	0.1033	Loss	Helix	0.2588	0.1015
NP_001367|DYNC1H1	D2573G	0.9606	Altered	PPI residue	0.32	0.0121	Loss	Allosteric site	0.2957	0.00466	Loss	Zinc-binding	0.2843	0.0167
NP_001367|DYNC1H1	E1518K	0.8015	Gain	Acetylation	0.3077	0.00334	Loss	Helix	0.2784	0.0277	Gain	Allosteric site	0.2584	0.00837
NP_001367|DYNC1H1	G4072S	0.917	Gain	RSA	0.2963	0.00943	Altered	PPI residue	0.2775	0.04	Gain	Helix	0.2652	0.0566
NP_001367|DYNC1H1	R309C	0.9361	Loss	Helix	0.2717	0.043	Gain	Loop	0.2557	0.1078	Altered	PPI residue	0.234	0.1007
NP_001374|DPH1	R255L	0.7957	Altered	PPI residue	0.2637	0.0592	Loss	ADP-ribosylation	0.2605	0.00883	Loss	Phosphorylation	0.2586	0.0339
NP_001380|DSCAM	T574K	0.7541	Loss	Zinc-binding	0.3736	0.00755	Altered	PPI residue	0.2881	0.0328	Loss	Loop	0.2549	0.1233
NP_001396|EFNA2	N66S	0.7531	Altered	PPI residue	0.2776	0.0445	Loss	RSA	0.2768	0.0182	Altered	Non-cytoplasmic loop	0.2722	0.0492
NP_001398|CELSR3	V1277M	0.8005	Altered	Non-cytoplasmic loop	0.3061	0.0188	Loss	Strand	0.2548	0.0723	Loss	Loop	0.251	0.1809
NP_001399|CELSR2	A423G	0.79	Altered	Non-cytoplasmic loop	0.2846	0.0352	Gain	Intrinsic disorder	0.2677	0.0894	Altered	PPI residue	0.2592	0.0709
NP_001407|EIF4A1	T298I	0.9467	Loss	Catalytic site	0.2744	0.00308	Altered	PPI residue	0.262	0.0616	Loss	Strand	0.2545	0.0742
NP_001409|EIF4G2	P672L	0.6936	Gain	Helix	0.2812	0.0215	Loss	Loop	0.2654	0.0453	Loss	Strand	0.185	0.4131
NP_001411|ELAVL3	L186P	0.9599	Gain	Intrinsic disorder	0.3555	0.0171	Altered	PPI residue	0.3008	0.0185	Loss	Acetylation	0.2698	0.00739
NP_001411|ELAVL3	Y82F	0.8704	Altered	PPI residue	0.3045	0.0197	Loss	RSA	0.2667	0.0241	Gain	Sodium-binding	0.2627	0.00914
NP_001420|EP300	R1627W	0.8843	Loss	Helix	0.2521	0.1519	Gain	Loop	0.2461	0.2588	Loss	B-factor	0.1818	0.4256
NP_001428|ESR2	R197W	0.874	Altered	DNA-binding	0.2971	0.00174	Loss	Intrinsic disorder	0.2842	0.1081	Loss	Helix	0.2832	0.0203
NP_001455|ADAM2	D233G	0.7219	Loss	Zinc-binding	0.4153	0.006	Altered	Non-cytoplasmic loop	0.3252	0.0107	Loss	RSA	0.3248	0.00459
NP_001484|GDI1	L241W	0.9603	Loss	Loop	0.2681	0.0366	Loss	Helix	0.2678	0.0559	Altered	PPI hotspot	0.2637	0.0103
NP_001494|GPLD1	G749V	0.7058	Altered	Non-cytoplasmic loop	0.3301	0.00921	Loss	Loop	0.2499	0.1984	Gain	Strand	0.2271	0.2881
NP_001501|GRID2	T657S	0.7694	Gain	RSA	0.2824	0.0148	Altered	PPI residue	0.2634	0.0596	Altered	MoRF	0.2613	0.0558
NP_001510|BRF1	R216W	0.8244	Loss	Calmodulin-binding	0.3619	0.00888	Altered	PPI residue	0.2936	0.0236	Loss	Helix	0.254	0.1363
NP_001617|AKT2	R224L	0.9208	Gain	Zinc-binding	0.3044	0.0164	Loss	Loop	0.2556	0.1146	Altered	PPI residue	0.2444	0.0907
NP_001618|ALCAM	N489I	0.9516	Altered	Non-cytoplasmic loop	0.2858	0.034	Gain	Strand	0.2792	0.0103	Altered	PPI residue	0.2659	0.0609
NP_001675|ATP2B4	L1054P	0.8507	Gain	Intrinsic disorder	0.3308	0.0265	Loss	Helix	0.2763	0.032	Gain	Loop	0.2587	0.0787
NP_001695|ADGRB3	F956I	0.9251	Gain	Helix	0.2502	0.1424	Altered	PPI hotspot	0.2334	0.0496	Loss	Loop	0.152	0.8448
NP_001706|BLK	I338T	0.8819	Altered	Stability	0.352	0.00396	Altered	PPI residue	0.2522	0.0743	Gain	Allosteric site	0.2506	0.0109
NP_001735|CAMK4	R288W	0.8933	Gain	Loop	0.2585	0.0808	Loss	Helix	0.2574	0.1108	Loss	Allosteric site	0.2194	0.0311
NP_001743|CAT	G204E	0.9382	Loss	Catalytic site	0.3368	0.001	Altered	PPI residue	0.3013	0.0182	Gain	Intrinsic disorder	0.2797	0.0705
NP_001809|AKR1C4	D50Y	0.9576	Loss	Manganese-binding	0.6327	0.000205	Loss	Sodium-binding	0.4243	0.000273	Loss	RSA	0.3642	0.0017
NP_001815|CKM	G243W	0.9421	Loss	B-factor	0.2863	0.0151	Gain	Allosteric site	0.2732	0.00475	Loss	Intrinsic disorder	0.2724	0.1274
NP_001840|COL6A2	G484R	0.9389	Loss	Loop	0.2935	0.00881	Loss	B-factor	0.276	0.0223	Loss	Methylation	0.2405	0.00269
NP_001847|COL16A1	G1030A	0.9382	Loss	B-factor	0.2661	0.0321	Gain	Loop	0.2273	0.5336	Altered	MoRF	0.1406	0.3136
NP_001886|CSNK2A1	K198R	0.8693	Altered	PPI residue	0.3246	0.00834	Loss	Manganese-binding	0.2662	0.00739	Loss	Strand	0.2659	0.0273
NP_001949|EEF1A2	G70S	0.9622	Altered	PPI residue	0.3208	0.00949	Gain	RSA	0.3051	0.00688	Gain	Sodium-binding	0.2689	0.00761
NP_001949|EEF1A2	R382H	0.849	Altered	DNA-binding	0.3253	0.00146	Loss	Allosteric site	0.3091	0.00331	Loss	Helix	0.2762	0.0321
NP_001952|EEF2	M395V	0.8829	Gain	Allosteric site	0.321	0.000857	Altered	PPI residue	0.2747	0.0435	Gain	RSA	0.2661	0.024
NP_002009|FLII	G653E	0.8285	Gain	Manganese-binding	0.272	0.00455	Loss	Loop	0.2554	0.1169	Loss	Strand	0.2351	0.2277
NP_002056|GLUL	C163R	0.9595	Gain	Catalytic site	0.5417	2.44e-05	Altered	PPI residue	0.4758	0.000122	Altered	MoRF	0.2942	0.0277
NP_002060|GNAI1	I319T	0.9359	Altered	Stability	0.4473	0.00234	Gain	Intrinsic disorder	0.3568	0.0167	Gain	Manganese-binding	0.311	0.00213
NP_002060|GNAI1	Q204R	0.9418	Altered	DNA-binding	0.3025	0.00147	Gain	Helix	0.2596	0.0805	Loss	Strand	0.2574	0.0576
NP_002084|GSK3B	P323Q	0.8553	Loss	Phosphorylation	0.3035	0.017	Loss	B-factor	0.2435	0.0778	Loss	Loop	0.2409	0.3596
NP_002134|HPCA	G112S	0.8818	Gain	Sodium-binding	0.318	0.00156	Altered	PPI residue	0.283	0.0337	Loss	Manganese-binding	0.2761	0.00607
NP_002134|HPCA	L35F	0.7738	Gain	Zinc-binding	0.2593	0.0304	Loss	Helix	0.259	0.1001	Altered	PPI hotspot	0.2456	0.0296
NP_002145|HSPA4	G66R	0.733	Loss	Acetylation	0.361	0.00193	Gain	Calmodulin-binding	0.338	0.00593	Gain	Helix	0.3011	0.00724
NP_002200|ITGAL	C1021Y	0.7488	Gain	Strand	0.2771	0.0122	Gain	Loop	0.2231	0.5722	Loss	Helix	0.1613	0.5687
NP_002201|ITGAV	V768G	0.6871	Altered	Non-cytoplasmic loop	0.3883	0.000901	Altered	Stability	0.333	0.00439	Altered	PPI residue	0.1861	0.2157
NP_002215|ITPR3	R171W	0.8009	Altered	PPI residue	0.2749	0.048	Gain	Strand	0.2713	0.0201	Loss	Loop	0.2542	0.1315
NP_002224|KCNA4	S304I	0.7193	Loss	Intrinsic disorder	0.3683	0.037	Altered	PPI residue	0.3553	0.00449	Loss	B-factor	0.2999	0.00906
NP_002266|KRT15	I167N	0.9396	Altered	PPI residue	0.3808	0.00154	Gain	RSA	0.2946	0.00996	Altered	DNA-binding	0.2631	0.00488
NP_002272|KRT81	R331K	0.8036	Altered	MoRF	0.3069	0.0216	Gain	Intrinsic disorder	0.2593	0.1043	Loss	Helix	0.1945	0.4789
NP_002282|LAMB1	T39K	0.923	Altered	Non-cytoplasmic loop	0.2725	0.0401	Loss	Zinc-binding	0.2698	0.021	Gain	Helix	0.269	0.0448
NP_002290|LCT	Y1740H	0.6788	Gain	Nickel-binding	0.4	0.00229	Altered	PPI residue	0.3128	0.0152	Loss	Allosteric site	0.3099	0.00325
NP_002323|LRP1	D1656Y	0.9048	Altered	PPI residue	0.3356	0.0077	Altered	Non-cytoplasmic loop	0.3114	0.0162	Loss	Zinc-binding	0.2816	0.0174
NP_002323|LRP1	H3258Q	0.8086	Altered	Non-cytoplasmic loop	0.3067	0.0137	Altered	PPI residue	0.2693	0.0511	Gain	Intrinsic disorder	0.2545	0.1129
NP_002325|LRP4	G907R	0.9297	Altered	Non-cytoplasmic loop	0.3038	0.0152	Loss	Sodium-binding	0.2763	0.00692	Altered	PPI residue	0.2741	0.0444
NP_002326|LRP5	C1355R	0.9727	Loss	Disulfide linkage	0.7097	0.00017	Loss	Zinc-binding	0.4667	0.00458	Altered	MoRF	0.2969	0.0231
NP_002326|LRP5	G610R	0.8874	Altered	Non-cytoplasmic loop	0.2902	0.0237	Loss	Zinc-binding	0.2676	0.0218	Loss	Disulfide linkage	0.2601	0.00416
NP_002335|LTK	G720D	0.7804	Gain	Helix	0.274	0.033	Loss	Loop	0.2644	0.0493	Altered	PPI residue	0.2551	0.0708
NP_002379|MCM3	A349V	0.8114	Gain	Allosteric site	0.2852	0.00311	Loss	Nickel-binding	0.2647	0.00773	Altered	PPI residue	0.2595	0.0704
NP_002413|MMP3	D350A	0.7323	Loss	Sodium-binding	0.6133	1.46e-05	Loss	Zinc-binding	0.5525	0.00292	Altered	Non-cytoplasmic loop	0.4901	0.000127
NP_002437|MAP3K10	G290R	0.9427	Gain	Helix	0.2783	0.0257	Loss	Strand	0.2626	0.0363	Altered	PPI hotspot	0.257	0.0156
NP_002461|MYH3	D629N	0.7051	Loss	Intrinsic disorder	0.2701	0.1318	Loss	Loop	0.2596	0.0772	Loss	B-factor	0.2516	0.0547
NP_002462|MYH6	R1214Q	0.912	Altered	MoRF	0.3006	0.0245	Gain	Intrinsic disorder	0.2733	0.0802	Loss	Helix	0.2528	0.1463
NP_002462|MYH6	R1576W	0.9331	Loss	Intrinsic disorder	0.4383	0.016	Altered	MoRF	0.3489	0.0106	Loss	Acetylation	0.2554	0.0109
NP_002464|MYH9	R1571Q	0.8301	Altered	MoRF	0.2781	0.0356	Loss	Helix	0.2571	0.1127	Gain	B-factor	0.1828	0.3613
NP_002498|NGFR	C122R	0.9312	Gain	Helix	0.2574	0.0924	Gain	Loop	0.2496	0.1968	Gain	Intrinsic disorder	0.2199	0.1883
NP_002524|NVL	R422C	0.9419	Loss	Manganese-binding	0.2867	0.00508	Loss	Allosteric site	0.2748	0.00812	Loss	Intrinsic disorder	0.2729	0.1263
NP_002559|PABPC1	K138E	0.7714	Gain	Zinc-binding	0.2743	0.0241	Gain	Loop	0.2742	0.022	Loss	Strand	0.2516	0.0944
NP_002573|PARN	E21K	0.6899	Altered	PPI residue	0.2603	0.064	Loss	Loop	0.2538	0.1363	Gain	Helix	0.2442	0.192
NP_002576|PBX1	T381I	0.916	Gain	Helix	0.2518	0.1305	Loss	Intrinsic disorder	0.2416	0.1887	Altered	PPI hotspot	0.2178	0.0746
NP_002576|PBX1	T88I	0.6908	Loss	Helix	0.2913	0.012	Loss	Intrinsic disorder	0.1921	0.3218	Altered	MoRF	0.1907	0.1802
NP_002602|PDK2	R120Q	0.7596	Gain	Helix	0.2536	0.1166	Gain	RSA	0.2458	0.0373	Altered	Non-cytoplasmic loop	0.2416	0.0833
NP_002691|POU4F3	R274P	0.9285	Altered	DNA-binding	0.3251	0.00146	Altered	MoRF	0.2824	0.032	Gain	Loop	0.2592	0.0755
NP_002728|PRKCA	P514L	0.7645	Altered	PPI hotspot	0.3353	0.00128	Altered	PPI residue	0.3282	0.00941	Loss	RSA	0.3271	0.0043
NP_002729|PRKCB	A514S	0.6864	Gain	RSA	0.3825	0.000575	Altered	PPI residue	0.356	0.00327	Altered	Non-cytoplasmic loop	0.2729	0.0396
NP_002733|PRKD1	R441W	0.8834	Altered	PPI hotspot	0.3168	0.00187	Altered	PPI residue	0.2758	0.0421	Loss	Helix	0.2682	0.0545
NP_002733|PRKD1	Y462C	0.7276	Altered	PPI residue	0.2875	0.0333	Altered	PPI hotspot	0.2584	0.0145	Loss	Strand	0.255	0.0708
NP_002737|MAPK3	R278Q	0.8726	Altered	MoRF	0.3	0.0248	Loss	Helix	0.2699	0.0487	Altered	PPI hotspot	0.2325	0.0512
NP_002746|MAP2K1	P124L	0.9384	Gain	Helix	0.2726	0.036	Altered	PPI hotspot	0.2503	0.0228	Gain	Zinc-binding	0.2402	0.0408
NP_002758|PRPSAP2	I254V	0.84	Altered	PPI residue	0.2576	0.0676	Gain	Sodium-binding	0.247	0.0141	Loss	Strand	0.2466	0.1319
NP_002782|PSMA6	G36C	0.9216	Loss	RSA	0.343	0.00278	Loss	Sodium-binding	0.3226	0.0022	Altered	PPI residue	0.2887	0.0277
NP_002783|PSMA7	A112D	0.9057	Altered	PPI residue	0.311	0.0132	Gain	RSA	0.2655	0.0243	Altered	MoRF	0.2475	0.0706
NP_002787|PSMB4	A132D	0.8544	Gain	Intrinsic disorder	0.3047	0.0433	Altered	PPI residue	0.2688	0.0517	Gain	Helix	0.2467	0.1698
NP_002794|PSMC2	E199D	0.7283	Loss	Helix	0.2505	0.1651	Gain	Loop	0.2168	0.6195	Gain	Allosteric site	0.2027	0.0361
NP_002796|PSMC5	R258W	0.9244	Loss	Intrinsic disorder	0.4657	0.0111	Altered	PPI residue	0.3336	0.00627	Altered	MoRF	0.3146	0.0188
NP_002799|PSMD2	M729V	0.8179	Loss	Helix	0.2721	0.0421	Gain	Allosteric site	0.268	0.00585	Altered	PPI residue	0.2399	0.0904
NP_002800|PSMD3	R236W	0.675	Loss	Helix	0.2501	0.169	Gain	Strand	0.2303	0.2704	Loss	Intrinsic disorder	0.2288	0.2204
NP_002825|PTPN11	G503E	0.9127	Gain	Helix	0.2698	0.0429	Altered	PPI residue	0.2647	0.0577	Gain	Intrinsic disorder	0.2608	0.1016
NP_002831|PTPRF	S1585P	0.9199	Altered	PPI residue	0.3937	0.00154	Loss	Allosteric site	0.3316	0.00203	Loss	Helix	0.2658	0.0639
NP_002831|PTPRF	S334R	0.8692	Altered	PPI residue	0.3117	0.0129	Altered	Non-cytoplasmic loop	0.2923	0.0222	Gain	ADP-ribosylation	0.277	0.00495
NP_002832|PTPRG	T1105S	0.7538	Altered	PPI hotspot	0.2486	0.0249	Gain	Strand	0.2382	0.2176	Altered	PPI residue	0.2182	0.1365
NP_002832|PTPRG	V1072A	0.8918	Altered	Stability	0.3103	0.00515	Loss	Allosteric site	0.2791	0.00719	Altered	PPI residue	0.259	0.0658
NP_002840|PTPRR	G538E	0.6856	Gain	Intrinsic disorder	0.2608	0.1016	Loss	Loop	0.2584	0.087	Gain	Strand	0.2501	0.1183
NP_002849|ABCD3	M313V	0.7469	Altered	Non-cytoplasmic loop	0.2604	0.0538	Altered	MoRF	0.2177	0.1128	Gain	Helix	0.1938	0.4805
NP_002854|PYGL	W68G	0.9776	Altered	PPI residue	0.281	0.036	Loss	Allosteric site	0.2791	0.0072	Gain	RSA	0.2371	0.044
NP_002878|RARS	R223C	0.8948	Loss	Allosteric site	0.4247	0.00038	Altered	PPI residue	0.4091	0.000964	Gain	Catalytic site	0.316	0.000921
NP_002913|RGS1	L90P	0.9016	Gain	Intrinsic disorder	0.3079	0.0407	Gain	Loop	0.2642	0.0477	Loss	Helix	0.2351	0.2942
NP_002963|SBF1	D1129N	0.7291	Loss	Intrinsic disorder	0.2622	0.1473	Loss	Loop	0.2516	0.1703	Altered	MoRF	0.2494	0.0644
NP_003015|ITSN1	L1700R	0.9124	Gain	Strand	0.2635	0.0391	Gain	Zinc-binding	0.1875	0.0804	Loss	Loop	0.1734	0.7987
NP_003028|SLAMF1	L137H	0.8541	Gain	Strand	0.2561	0.0744	Altered	Stability	0.2444	0.00854	Altered	Non-cytoplasmic loop	0.2118	0.1315
NP_003029|SLC1A4	V377M	0.8944	Loss	Strand	0.284	0.00615	Altered	PPI residue	0.2755	0.0425	Loss	Loop	0.2494	0.2061
NP_003031|SLC4A2	G751V	0.9194	Altered	PPI hotspot	0.2173	0.0745	Gain	Helix	0.1596	0.5738	Loss	B-factor	0.0942	0.9526
NP_003033|SLC6A1	A288V	0.8924	Loss	Helix	0.2702	0.0477	Altered	PPI residue	0.27	0.0547	Altered	Non-cytoplasmic loop	0.2653	0.0577
NP_003033|SLC6A1	F339L	0.9417	Loss	Strand	0.2763	0.0114	Gain	Helix	0.2679	0.0481	Altered	PPI hotspot	0.2402	0.0373
NP_003033|SLC6A1	G299V	0.9292	Gain	Helix	0.275	0.0311	Loss	Loop	0.2411	0.3557	Altered	PPI hotspot	0.2389	0.0403
NP_003033|SLC6A1	G360S	0.8678	Gain	Sodium-binding	0.3031	0.00248	Gain	RSA	0.2994	0.00849	Altered	PPI residue	0.2873	0.0291
NP_003033|SLC6A1	G550R	0.7525	Gain	Helix	0.2351	0.2711	Altered	PPI hotspot	0.2309	0.0525	Gain	ADP-ribosylation	0.1253	0.196
NP_003035|SLC6A12	F245C	0.9319	Altered	Non-cytoplasmic loop	0.3045	0.0196	Altered	PPI hotspot	0.2556	0.0167	Loss	Loop	0.2516	0.1715
NP_003043|SLC34A1	A474V	0.8319	Altered	PPI hotspot	0.1509	0.2027	Altered	Non-cytoplasmic loop	0.1485	0.2421	Loss	Helix	0.1465	0.6092
NP_003110|SPG7	I407T	0.9487	Altered	Stability	0.5241	0.00153	Gain	Allosteric site	0.3171	0.00095	Loss	Zinc-binding	0.2923	0.0149
NP_003117|SPTA1	D272H	0.7007	Gain	Calmodulin-binding	0.2427	0.0176	Loss	RSA	0.1647	0.1354	Loss	B-factor	0.1292	0.8087
NP_003119|SPTBN1	E1110D	0.7546	Loss	Intrinsic disorder	0.2838	0.1087	Gain	RSA	0.2779	0.0168	Gain	Zinc-binding	0.2577	0.0313
NP_003130|SRPRA	R466H	0.8609	Loss	Helix	0.2722	0.0418	Altered	PPI residue	0.2633	0.0647	Gain	Intrinsic disorder	0.2553	0.1115
NP_003137|SSRP1	R316P	0.8855	Loss	Phosphorylation	0.2565	0.0353	Loss	Calmodulin-binding	0.2543	0.0216	Loss	Helix	0.2311	0.321
NP_003143|STAT5A	D13Y	0.7264	Gain	Helix	0.2517	0.1313	Loss	Loop	0.2002	0.7079	Altered	PPI hotspot	0.1792	0.1407
NP_003150|CDKL5	G213E	0.8821	Altered	PPI residue	0.2862	0.0302	Gain	Intrinsic disorder	0.284	0.0648	Gain	Helix	0.2644	0.0597
NP_003150|CDKL5	H127Y	0.8826	Loss	Zinc-binding	0.6208	0.00183	Altered	PPI hotspot	0.3119	0.00214	Loss	Helix	0.2461	0.2033
NP_003156|STXBP1	A101P	0.779	Gain	Loop	0.2583	0.0824	Loss	Strand	0.221	0.3092	Altered	PPI residue	0.2163	0.141
NP_003156|STXBP1	E59K	0.8388	Loss	Zinc-binding	0.3182	0.0112	Altered	PPI residue	0.2613	0.0678	Loss	Loop	0.2505	0.1881
NP_003156|STXBP1	G544D	0.9383	Altered	PPI residue	0.3292	0.00717	Gain	Manganese-binding	0.3003	0.00257	Gain	Allosteric site	0.2938	0.00231
NP_003156|STXBP1	P335L	0.8244	Altered	Coiled coil	0.7211	0.00177	Gain	Helix	0.2898	0.0134	Loss	Loop	0.2821	0.0149
NP_003156|STXBP1	R190W	0.9323	Gain	Loop	0.2613	0.0619	Altered	PPI residue	0.2573	0.0679	Loss	Strand	0.2472	0.1272
NP_003156|STXBP1	R406H	0.8824	Altered	PPI residue	0.3004	0.0223	Loss	Helix	0.1995	0.4635	Altered	MoRF	0.1956	0.1596
NP_003156|STXBP1	R551C	0.9424	Altered	PPI residue	0.3871	0.00184	Gain	Zinc-binding	0.374	0.00977	Loss	Catalytic site	0.3352	0.00104
NP_003160|SUPT5H	Y838D	0.7665	Altered	MoRF	0.4587	0.00183	Altered	Non-cytoplasmic loop	0.3364	0.0049	Loss	Phosphorylation	0.3305	0.0128
NP_003214|TFAP4	R60C	0.7778	Altered	MoRF	0.5214	0.000658	Loss	Intrinsic disorder	0.4704	0.0104	Altered	DNA-binding	0.3278	0.00135
NP_003265|TRAPPC10	P324L	0.7215	Gain	Helix	0.2578	0.09	Loss	Loop	0.2526	0.1548	Loss	ADP-ribosylation	0.106	0.3205
NP_003277|TOP1	R546Q	0.7057	Gain	Strand	0.2594	0.0563	Loss	Acetylation	0.2127	0.0326	Altered	PPI residue	0.1758	0.2398
NP_003282|TPP2	V527F	0.7445	Altered	Non-cytoplasmic loop	0.2862	0.0267	Gain	Loop	0.2517	0.1631	Loss	Strand	0.25	0.1064
NP_003297|TRPC4	G320S	0.8714	Gain	Loop	0.2543	0.1246	Gain	Helix	0.2408	0.2231	Gain	Strand	0.2105	0.3533
NP_003358|USF2	R245W	0.8326	Loss	Intrinsic disorder	0.5762	0.00228	Altered	DNA-binding	0.3606	0.000287	Loss	Helix	0.3097	0.00378
NP_003418|ZNF76	R294H	0.73	Loss	Intrinsic disorder	0.2519	0.1683	Loss	Helix	0.246	0.2041	Gain	Loop	0.2137	0.6386
NP_003449|BSN	R2628C	0.735	Altered	MoRF	0.3384	0.0107	Loss	Calmodulin-binding	0.267	0.0184	Loss	Helix	0.2227	0.3703
NP_003449|BSN	R2994W	0.6748	Loss	Intrinsic disorder	0.6482	0.000492	Loss	Phosphorylation	0.2638	0.0306	Altered	MoRF	0.2577	0.0597
NP_003461|USP7	T415A	0.7815	Altered	PPI residue	0.2666	0.0548	Loss	Strand	0.2598	0.0467	Gain	Helix	0.2288	0.3198
NP_003473|KMT2D	Y5510C	0.8442	Altered	MoRF	0.4973	0.000984	Loss	Phosphorylation	0.4244	0.00655	Altered	PPI hotspot	0.3252	0.00325
NP_003482|NAA10	R116W	0.8896	Altered	DNA-binding	0.3052	0.00255	Altered	PPI residue	0.3026	0.0209	Gain	Strand	0.2737	0.0161
NP_003486|HIST1H4I	A34T	0.8513	Altered	DNA-binding	0.2713	0.0057	Loss	Helix	0.2581	0.106	Loss	Allosteric site	0.2542	0.014
NP_003514|HIST1H2BE	S39Y	0.9335	Gain	Phosphorylation	0.5002	0.00351	Loss	Intrinsic disorder	0.4118	0.0223	Altered	MoRF	0.3102	0.0204
NP_003519|HIST2H2BE	S124T	0.953	Loss	Intrinsic disorder	0.2996	0.0873	Altered	PPI residue	0.2805	0.0409	Gain	O-linked glycosylation	0.2801	0.00656
NP_003525|HIST1H3G	K37R	0.9266	Loss	Methylation	0.5517	7.79e-05	Loss	Acetylation	0.3649	0.00186	Gain	Calmodulin-binding	0.3226	0.00668
NP_003536|HIST1H4E	R46C	0.9436	Loss	Calmodulin-binding	0.5314	0.00177	Altered	DNA-binding	0.4794	0.000112	Loss	Acetylation	0.347	0.00224
NP_003592|SMARCA5	A110D	0.8482	Gain	Intrinsic disorder	0.3064	0.0419	Loss	Helix	0.3029	0.00577	Gain	Phosphorylation	0.2759	0.0201
NP_003668|DENR	C37Y	0.9629	Loss	Helix	0.2563	0.1184	Gain	Strand	0.2374	0.2241	Loss	Loop	0.2326	0.4783
NP_003671|YARS	M104T	0.8797	Gain	RSA	0.2443	0.0384	Gain	Loop	0.2342	0.4547	Loss	Helix	0.2071	0.4378
NP_003673|MADD	R514C	0.7792	Loss	Helix	0.2545	0.1322	Loss	Loop	0.2449	0.2887	Altered	PPI residue	0.2129	0.1554
NP_003679|CASK	G197R	0.9291	Altered	PPI hotspot	0.2738	0.00585	Loss	Loop	0.2578	0.0913	Gain	Strand	0.243	0.1783
NP_003698|RUVBL1	L365Q	0.8848	Altered	PPI residue	0.284	0.0325	Gain	Strand	0.2426	0.1812	Loss	Loop	0.224	0.5657
NP_003709|CDK13	E792V	0.8882	Loss	Nickel-binding	0.3617	0.00197	Loss	Zinc-binding	0.3343	0.00979	Loss	Allosteric site	0.3196	0.00264
NP_003738|TNKS	R568T	0.6897	Loss	Zinc-binding	0.2341	0.0383	Altered	PPI residue	0.2304	0.108	Loss	Helix	0.2184	0.3911
NP_003742|EIF3B	F686L	0.8378	Altered	PPI residue	0.2994	0.0231	Loss	Loop	0.2557	0.1135	Loss	Strand	0.2476	0.1242
NP_003746|EIF3G	A283T	0.8967	Altered	PPI residue	0.2757	0.0423	Gain	Strand	0.2629	0.0413	Altered	DNA-binding	0.258	0.00765
NP_003749|EIF3J	Y254C	0.8516	Loss	Sulfation	0.9647	2.44e-05	Altered	MoRF	0.6225	0.000127	Loss	Phosphorylation	0.4633	0.00517
NP_003782|MBTPS1	S552F	0.8562	Altered	PPI residue	0.3883	0.00175	Loss	RSA	0.3303	0.00391	Loss	Loop	0.2573	0.0965
NP_003795|RIPK1	D156E	0.7653	Loss	Manganese-binding	0.4179	0.000979	Loss	Sodium-binding	0.2632	0.00981	Gain	Strand	0.2573	0.0673
NP_003822|RIOK3	E100G	0.7869	Loss	Intrinsic disorder	0.3334	0.0563	Gain	Acetylation	0.2777	0.00572	Loss	Helix	0.276	0.0325
NP_003878|ASAP2	Y201C	0.8547	Altered	Coiled coil	0.2906	0.0153	Loss	Acetylation	0.223	0.0261	Gain	Helix	0.1947	0.4777
NP_003898|EIF2B5	Y635D	0.9042	Loss	Helix	0.2642	0.0713	Gain	Loop	0.2362	0.427	Loss	Acetylation	0.1627	0.0736
NP_003918|MBD2	R380C	0.9206	Altered	MoRF	0.4142	0.00362	Loss	Intrinsic disorder	0.3855	0.0302	Gain	Acetylation	0.2412	0.0156
NP_003923|ST13	G288E	0.6894	Gain	Loop	0.3055	0.00417	Loss	B-factor	0.2356	0.1056	Altered	MoRF	0.2301	0.0896
NP_003957|SEMA5A	S951C	0.6838	Loss	Intrinsic disorder	0.3398	0.052	Loss	Loop	0.2536	0.1388	Loss	Strand	0.2431	0.162
NP_003964|RPL14	H66Q	0.7044	Loss	Acetylation	0.2502	0.0125	Loss	Loop	0.2447	0.2915	Gain	Strand	0.2153	0.338
NP_004027|ADCY3	L1119S	0.8987	Gain	Strand	0.2711	0.0202	Altered	Stability	0.2514	0.00797	Gain	Acetylation	0.2394	0.0165
NP_004035|ATIC	G443D	0.8877	Loss	Catalytic site	0.4015	0.000419	Altered	Non-cytoplasmic loop	0.3475	0.00352	Gain	RSA	0.3033	0.00732
NP_004035|ATIC	R451H	0.8957	Gain	Zinc-binding	0.4304	0.00714	Altered	PPI residue	0.3061	0.0187	Altered	Non-cytoplasmic loop	0.2876	0.0257
NP_004078|DLG1	G357S	0.779	Gain	RSA	0.2873	0.0128	Gain	Loop	0.2721	0.0255	Altered	PPI residue	0.2715	0.0478
NP_004079|DNTT	R48C	0.7883	Loss	Loop	0.221	0.5885	Loss	Allosteric site	0.2051	0.0406	Loss	B-factor	0.1966	0.3174
NP_004095|FASN	S154N	0.7812	Gain	RSA	0.3419	0.0018	Gain	Loop	0.2516	0.1644	Altered	PPI residue	0.2432	0.0856
NP_004159|SDHA	R527H	0.9074	Gain	Nickel-binding	0.3194	0.00426	Loss	Helix	0.2842	0.019	Loss	Strand	0.2771	0.0107
NP_004162|SLC1A2	G82R	0.9309	Gain	Helix	0.2099	0.4231	Gain	Strand	0.1918	0.4017	Altered	Non-cytoplasmic loop	0.1841	0.1737
NP_004175|WARS	T196M	0.7356	Gain	Manganese-binding	0.295	0.00283	Altered	Non-cytoplasmic loop	0.2794	0.0408	Gain	Zinc-binding	0.2686	0.0265
NP_004177|SEMA3F	K62N	0.8075	Altered	Non-cytoplasmic loop	0.3249	0.00735	Gain	Zinc-binding	0.3044	0.0164	Gain	Sodium-binding	0.2837	0.00473
NP_004202|SLC6A5	P551L	0.952	Altered	Non-cytoplasmic loop	0.4651	0.000229	Altered	PPI residue	0.3501	0.00516	Loss	RSA	0.2882	0.0132
NP_004255|MED21	F58L	0.6727	Altered	Coiled coil	0.71	0.00188	Altered	PPI residue	0.2662	0.0603	Altered	MoRF	0.1931	0.1743
NP_004256|FADS2	F218L	0.6857	Loss	Zinc-binding	0.3223	0.0108	Loss	Nickel-binding	0.2546	0.0097	Gain	Helix	0.2541	0.1136
NP_004258|CHST2	R52P	0.9071	Loss	Helix	0.3344	0.00101	Loss	Calmodulin-binding	0.3196	0.0117	Altered	MoRF	0.2969	0.0231
NP_004371|CREBBP	Y1539C	0.9293	Loss	Strand	0.2744	0.0134	Loss	Loop	0.2578	0.0921	Loss	Phosphorylation	0.2515	0.0389
NP_004377|NCAN	P1219L	0.8115	Loss	Loop	0.2604	0.0715	Loss	B-factor	0.2493	0.0606	Loss	Disulfide linkage	0.199	0.0219
NP_004387|DDX5	D255H	0.9613	Gain	Nickel-binding	0.4836	0.00135	Altered	PPI residue	0.3178	0.013	Loss	Allosteric site	0.2764	0.00773
NP_004389|DDX10	K410E	0.8426	Gain	Helix	0.2771	0.0274	Gain	Intrinsic disorder	0.268	0.0889	Gain	Loop	0.254	0.1286
NP_004407|DTX1	G106D	0.8797	Altered	PPI hotspot	0.25	0.0231	Gain	Loop	0.2472	0.2395	Loss	Strand	0.2373	0.2104
NP_004407|DTX1	L69V	0.6725	Loss	Strand	0.2555	0.0678	Gain	Loop	0.2507	0.18	Altered	MoRF	0.2233	0.1016
NP_004412|DVL1	R351W	0.749	Loss	ADP-ribosylation	0.3207	0.00236	Gain	Loop	0.2426	0.3229	Loss	Phosphorylation	0.1803	0.1151
NP_004421|EGR3	E229V	0.8694	Loss	Intrinsic disorder	0.4218	0.0198	Altered	MoRF	0.2696	0.0434	Loss	Helix	0.2646	0.0692
NP_004432|EPHB1	W919C	0.896	Gain	Helix	0.257	0.0947	Loss	Loop	0.236	0.4356	Loss	Allosteric site	0.2323	0.024
NP_004437|EPRS	R339Q	0.879	Gain	Intrinsic disorder	0.2591	0.1048	Loss	Strand	0.2437	0.1571	Loss	Helix	0.243	0.2303
NP_004473|GALNT3	R418C	0.8789	Loss	Intrinsic disorder	0.4338	0.017	Altered	PPI residue	0.3826	0.00207	Gain	Zinc-binding	0.3796	0.00936
NP_004489|ONECUT1	Q360R	0.8599	Gain	Calmodulin-binding	0.344	0.00574	Gain	Intrinsic disorder	0.2912	0.056	Altered	MoRF	0.2826	0.0319
NP_004510|KCNQ3	R230C	0.9069	Loss	Calmodulin-binding	0.2793	0.016	Altered	Non-cytoplasmic loop	0.2481	0.0765	Loss	Helix	0.2085	0.4325
NP_004510|KCNQ3	R236C	0.9285	Loss	Calmodulin-binding	0.3195	0.0117	Loss	Helix	0.2612	0.0871	Loss	Strand	0.2545	0.0739
NP_004513|KIF5C	E237K	0.9325	Gain	Helix	0.2739	0.0334	Gain	Intrinsic disorder	0.2558	0.1107	Gain	Methylation	0.2473	0.000891
NP_004537|NDUFB2	W74R	0.9386	Altered	PPI hotspot	0.3091	0.00397	Gain	Helix	0.2813	0.0214	Altered	Non-cytoplasmic loop	0.2704	0.0422
NP_004577|RPS6KA3	S369L	0.9494	Loss	Intrinsic disorder	0.4211	0.02	Loss	Phosphorylation	0.3038	0.017	Loss	B-factor	0.2631	0.0358
NP_004600|TCF15	M1R	0.9556	Gain	Intrinsic disorder	0.2454	0.1287	Loss	Strand	0.2269	0.2802	Gain	ADP-ribosylation	0.1861	0.0501
NP_004652|CDC23	P589S	0.6907	Loss	Phosphorylation	0.5441	0.00307	Loss	Loop	0.257	0.0993	Altered	MoRF	0.2401	0.0791
NP_004655|LIN7A	R204L	0.8689	Loss	Calmodulin-binding	0.4701	0.00358	Altered	MoRF	0.3242	0.0158	Loss	Helix	0.2611	0.0878
NP_004684|KRT75	R246C	0.7266	Gain	RSA	0.3459	0.00154	Altered	PPI residue	0.3026	0.0175	Altered	MoRF	0.286	0.0293
NP_004690|FAM50A	R273W	0.8864	Gain	Strand	0.2566	0.071	Loss	Loop	0.2529	0.1498	Loss	B-factor	0.2377	0.0978
NP_004706|CTDP1	A253E	0.9206	Loss	Loop	0.25	0.1974	Gain	Zinc-binding	0.2127	0.0606	Gain	Nickel-binding	0.2087	0.0262
NP_004725|DCLK1	T107K	0.6902	Gain	Zinc-binding	0.2984	0.0175	Altered	PPI residue	0.2781	0.0392	Altered	DNA-binding	0.2687	0.00412
NP_004778|SLIT2	N521T	0.689	Loss	Disulfide linkage	0.3071	0.001	Altered	Non-cytoplasmic loop	0.2754	0.0454	Loss	Helix	0.2544	0.1327
NP_004784|LONP1	R212T	0.846	Loss	Intrinsic disorder	0.3138	0.0725	Gain	Strand	0.2715	0.0196	Loss	Calmodulin-binding	0.271	0.0176
NP_004790|ZFYVE9	C753Y	0.882	Loss	Zinc-binding	0.5475	0.003	Altered	Non-cytoplasmic loop	0.2589	0.0555	Gain	Strand	0.2549	0.0824
NP_004812|HAND1	T135I	0.9137	Altered	MoRF	0.2997	0.0249	Altered	PPI residue	0.2794	0.0422	Gain	Helix	0.2538	0.1153
NP_004813|NTN1	A449D	0.9021	Gain	Zinc-binding	0.3067	0.0159	Gain	Loop	0.2691	0.0318	Gain	Strand	0.2544	0.0856
NP_004852|GAL3ST1	N216K	0.9387	Gain	Helix	0.2537	0.1163	Gain	Strand	0.2489	0.1275	Loss	Loop	0.2194	0.5999
NP_004901|PITPNM1	R217W	0.7609	Loss	Calmodulin-binding	0.2751	0.0168	Loss	Helix	0.2668	0.0599	Gain	Loop	0.2549	0.1173
NP_004902|PDIA4	R435W	0.8411	Altered	Non-cytoplasmic loop	0.2983	0.0234	Gain	Acetylation	0.2023	0.0381	Altered	PPI residue	0.151	0.297
NP_004906|ABCG1	G106R	0.9533	Gain	Calmodulin-binding	0.3957	0.00372	Altered	PPI residue	0.3115	0.0158	Gain	Strand	0.28	0.00964
NP_004947|ETV1	L118P	0.9123	Altered	MoRF	0.3015	0.0209	Gain	Loop	0.2635	0.0506	Loss	Phosphorylation	0.2322	0.0557
NP_004955|HDAC1	S113F	0.9284	Loss	Loop	0.2538	0.1367	Gain	Helix	0.251	0.1364	Altered	PPI hotspot	0.1992	0.1042
NP_004960|IDE	R765P	0.8008	Loss	Helix	0.2941	0.01	Gain	Strand	0.219	0.3242	Loss	ADP-ribosylation	0.1522	0.1422
NP_004964|JARID2	R827Q	0.6895	Loss	Calmodulin-binding	0.1753	0.0487	Altered	PPI residue	0.1491	0.3045	Loss	Helix	0.1441	0.6161
NP_004966|KCNB1	T374I	0.9416	Altered	PPI residue	0.3339	0.00798	Altered	Non-cytoplasmic loop	0.3326	0.00859	Loss	Strand	0.2532	0.0826
NP_004971|KCND3	D85V	0.9542	Altered	MoRF	0.3239	0.0137	Loss	RSA	0.319	0.00537	Loss	Manganese-binding	0.3152	0.00324
NP_004971|KCND3	R86P	0.9782	Loss	Allosteric site	0.4808	0.000151	Gain	Manganese-binding	0.4162	0.000594	Gain	RSA	0.3048	0.00695
NP_004982|MECOM	M875T	0.8181	Loss	Intrinsic disorder	0.2693	0.1333	Loss	Helix	0.2646	0.0692	Altered	Coiled coil	0.2015	0.0241
NP_004989|MYO1E	D251N	0.8186	Gain	Helix	0.2983	0.00833	Altered	PPI residue	0.2859	0.0306	Loss	RSA	0.2714	0.0212
NP_005036|RELN	F2522S	0.9563	Gain	Intrinsic disorder	0.4742	0.00258	Gain	Helix	0.2517	0.1308	Gain	B-factor	0.2468	0.0355
NP_005036|RELN	R2290C	0.8874	Altered	Non-cytoplasmic loop	0.3195	0.0128	Altered	PPI residue	0.2977	0.0205	Loss	Strand	0.2571	0.059
NP_005036|RELN	S1985Y	0.8634	Loss	Intrinsic disorder	0.3264	0.0616	Altered	PPI residue	0.2904	0.0262	Loss	Disulfide linkage	0.2804	0.00184
NP_005036|RELN	Y1981C	0.8731	Gain	Zinc-binding	0.4765	0.00555	Altered	Non-cytoplasmic loop	0.3575	0.00402	Altered	PPI residue	0.2861	0.0346
NP_005048|RBBP5	G173D	0.9044	Altered	PPI residue	0.253	0.0734	Gain	Loop	0.2377	0.4061	Loss	Strand	0.2019	0.3729
NP_005048|RBBP5	H304Y	0.8523	Loss	Loop	0.2525	0.1566	Gain	Strand	0.2474	0.1393	Gain	ADP-ribosylation	0.2297	0.0141
NP_005057|SFPQ	Y470C	0.7945	Loss	Acetylation	0.2965	0.00439	Loss	Phosphorylation	0.2479	0.0417	Loss	Loop	0.2477	0.2359
NP_005069|TLE3	A403T	0.7493	Gain	O-linked glycosylation	0.3871	0.00291	Loss	Intrinsic disorder	0.2878	0.1028	Gain	Loop	0.2244	0.5604
NP_005101|GFPT2	T680S	0.8515	Gain	Intrinsic disorder	0.3284	0.0278	Altered	PPI residue	0.2948	0.0227	Gain	RSA	0.2902	0.0116
NP_005128|DGCR2	P429R	0.8043	Altered	MoRF	0.3265	0.0131	Loss	Intrinsic disorder	0.3157	0.0708	Loss	B-factor	0.2866	0.015
NP_005190|CHRNG	I448T	0.7015	Altered	PPI residue	0.2044	0.1763	Loss	Helix	0.1788	0.5229	Gain	B-factor	0.1314	0.76
NP_005236|FAT1	V1597E	0.859	Gain	Intrinsic disorder	0.3171	0.0344	Altered	PPI residue	0.2939	0.0233	Gain	B-factor	0.2608	0.0167
NP_005262|GLUD1	Y429C	0.9471	Gain	Zinc-binding	0.338	0.0123	Loss	Potassium-binding	0.3308	0.00018	Altered	PPI residue	0.2952	0.0261
NP_005264|GNB2	A73T	0.8408	Altered	PPI residue	0.282	0.0347	Gain	Strand	0.2525	0.1	Gain	Loop	0.2501	0.1889
NP_005264|GNB2	D247A	0.9522	Loss	Manganese-binding	0.7155	9.25e-05	Loss	Catalytic site	0.4012	0.000419	Loss	Sodium-binding	0.3944	0.000482
NP_005405|SKIL	H326P	0.824	Gain	Loop	0.2674	0.0365	Gain	Strand	0.254	0.0887	Altered	PPI hotspot	0.2494	0.0238
NP_005449|GABBR2	I705N	0.9572	Altered	Non-cytoplasmic loop	0.4164	0.000424	Loss	Strand	0.2446	0.1492	Altered	PPI residue	0.221	0.1296
NP_005449|GABBR2	S695I	0.9497	Altered	PPI residue	0.4005	0.00126	Altered	Non-cytoplasmic loop	0.3182	0.0132	Loss	Allosteric site	0.2786	0.00731
NP_005493|ABCA1	P1755A	0.8251	Gain	Helix	0.2521	0.1281	Altered	PPI hotspot	0.1997	0.1036	Loss	Strand	0.1526	0.482
NP_005501|DXO	R294H	0.6712	Altered	PPI residue	0.3129	0.0152	Loss	RSA	0.247	0.0369	Loss	Strand	0.2417	0.1741
NP_005548|KRT16	Y400H	0.8227	Gain	Intrinsic disorder	0.3709	0.0131	Altered	MoRF	0.3023	0.0205	Loss	Helix	0.2469	0.196
NP_005580|ALDH6A1	G356R	0.9263	Loss	RSA	0.2619	0.0272	Loss	Loop	0.2578	0.092	Loss	Strand	0.253	0.084
NP_005600|PYGM	W362S	0.9615	Gain	RSA	0.3754	0.000658	Loss	Allosteric site	0.2987	0.00429	Altered	PPI hotspot	0.2979	0.00462
NP_005623|CAPN15	F554L	0.9081	Altered	PPI hotspot	0.2789	0.00659	Gain	Helix	0.2495	0.1473	Loss	Loop	0.2146	0.6326
NP_005630|SYT1	T196R	0.9243	Altered	DNA-binding	0.288	0.00232	Gain	Intrinsic disorder	0.2672	0.0901	Altered	PPI residue	0.2577	0.0733
NP_005645|NR2F1	R404H	0.9071	Loss	Helix	0.2577	0.1091	Altered	PPI residue	0.205	0.1748	Gain	Loop	0.1988	0.7138
NP_005645|NR2F1	T102I	0.933	Loss	Intrinsic disorder	0.3423	0.0505	Gain	Strand	0.256	0.0749	Gain	Helix	0.2451	0.1844
NP_005679|ABCC5	R697W	0.9434	Loss	RSA	0.2982	0.00996	Loss	Allosteric site	0.28	0.00701	Altered	PPI residue	0.2735	0.0451
NP_005679|ABCC5	S673R	0.7791	Altered	PPI residue	0.3531	0.00478	Loss	Sodium-binding	0.3303	0.00184	Loss	Loop	0.286	0.0124
NP_005691|DPP3	V445M	0.6782	Gain	Helix	0.2727	0.0359	Loss	Strand	0.2707	0.0182	Gain	Catalytic site	0.2647	0.00327
NP_005725|HIPK3	G206D	0.9554	Gain	RSA	0.3122	0.00549	Altered	DNA-binding	0.2817	0.00288	Gain	Strand	0.2624	0.0431
NP_005730|RASGRP1	R341Q	0.7931	Altered	DNA-binding	0.2864	0.00245	Gain	RSA	0.2558	0.0307	Loss	Loop	0.2545	0.1278
NP_005754|AASS	R146L	0.9454	Altered	DNA-binding	0.2524	0.00847	Altered	PPI residue	0.2481	0.0862	Loss	Strand	0.2421	0.1712
NP_005853|STAG1	Q214R	0.7588	Gain	Loop	0.2524	0.1526	Gain	Strand	0.2449	0.1609	Gain	ADP-ribosylation	0.2114	0.0241
NP_005853|STAG1	T223S	0.7703	Gain	Strand	0.2475	0.1383	Loss	Helix	0.2434	0.2268	Gain	Intrinsic disorder	0.1808	0.2952
NP_005867|SPEG	D1729Y	0.7898	Altered	PPI hotspot	0.3147	0.002	Gain	Strand	0.2998	0.00226	Loss	Manganese-binding	0.2922	0.00462
NP_005874|APC2	R428H	0.8461	Altered	Coiled coil	0.4249	0.00932	Loss	Helix	0.2665	0.0611	Altered	MoRF	0.2566	0.0609
NP_005884|CCIN	G407A	0.8293	Gain	Helix	0.27	0.0424	Altered	PPI residue	0.2619	0.0668	Loss	Loop	0.2467	0.2541
NP_005892|SMAD2	S269L	0.788	Altered	PPI hotspot	0.239	0.0402	Gain	Loop	0.2041	0.6902	Loss	Intrinsic disorder	0.1444	0.4528
NP_005895|SMAD7	P215A	0.7036	Loss	Intrinsic disorder	0.4466	0.0143	Gain	Phosphorylation	0.2653	0.0243	Loss	Loop	0.2477	0.2367
NP_005899|MANBA	N138K	0.7665	Loss	RSA	0.2801	0.0167	Gain	Helix	0.2481	0.1579	Gain	Loop	0.2413	0.3472
NP_005906|MCM6	R565C	0.7512	Gain	Zinc-binding	0.444	0.00659	Altered	MoRF	0.3429	0.0101	Altered	PPI residue	0.2825	0.0384
NP_005911|MEF2D	R24W	0.9528	Altered	DNA-binding	0.3603	0.00076	Loss	Acetylation	0.3259	0.00286	Gain	Strand	0.2864	0.00569
NP_005915|MEOX2	P39L	0.6855	Loss	Intrinsic disorder	0.3993	0.0258	Loss	Loop	0.2662	0.0425	Gain	B-factor	0.2295	0.0868
NP_006050|LAMC3	D339G	0.7644	Loss	Helix	0.2559	0.1212	Gain	Loop	0.2086	0.6672	Loss	Disulfide linkage	0.1936	0.0231
NP_006076|BPNT1	G242V	0.8414	Loss	Sodium-binding	0.3101	0.00293	Loss	Manganese-binding	0.3079	0.0036	Altered	PPI residue	0.3048	0.0163
NP_006079|TUBB4B	T186I	0.9739	Gain	Strand	0.2538	0.0897	Altered	PPI hotspot	0.2508	0.0222	Gain	Helix	0.2498	0.1452
NP_006082|CORO2B	P381S	0.6769	Gain	Helix	0.2277	0.3274	Gain	RSA	0.22	0.0611	Altered	PPI residue	0.2152	0.1495
NP_006120|BMP1	G927S	0.8681	Altered	PPI residue	0.2904	0.0263	Altered	Non-cytoplasmic loop	0.2587	0.0557	Gain	Sodium-binding	0.2479	0.0139
NP_006132|DYNC1LI2	V230L	0.8923	Gain	Helix	0.2614	0.0721	Loss	Strand	0.2374	0.2092	Altered	PPI residue	0.2192	0.14
NP_006177|NR4A2	Y275H	0.8773	Gain	Zinc-binding	0.4791	0.00547	Gain	Nickel-binding	0.3343	0.00371	Altered	PPI hotspot	0.3319	0.00303
NP_006186|PBX3	A137P	0.7461	Gain	Loop	0.2865	0.0105	Loss	Helix	0.2646	0.0692	Gain	B-factor	0.2488	0.0317
NP_006229|PPARD	T101M	0.8938	Altered	MoRF	0.2731	0.0437	Gain	Helix	0.2593	0.082	Gain	Intrinsic disorder	0.2387	0.1421
NP_006236|PPP2R5D	W207R	0.901	Gain	Intrinsic disorder	0.4286	0.00525	Gain	Helix	0.2846	0.0179	Loss	Loop	0.2472	0.2447
NP_006238|PPP5C	G353R	0.9551	Loss	Manganese-binding	0.4988	0.000477	Loss	Zinc-binding	0.4412	0.00526	Loss	Catalytic site	0.3077	0.00165
NP_006256|RAD21	F114L	0.8535	Loss	Loop	0.2409	0.36	Loss	Nickel-binding	0.2393	0.0137	Loss	Strand	0.2253	0.2889
NP_006316|RAN	T93I	0.9642	Altered	PPI residue	0.363	0.00358	Loss	Allosteric site	0.3207	0.00258	Altered	PPI hotspot	0.252	0.0206
NP_006378|CHERP	Y216C	0.9369	Altered	PPI hotspot	0.3535	0.00222	Gain	Zinc-binding	0.262	0.0291	Loss	Strand	0.2599	0.046
NP_006396|TM9SF1	S403L	0.9459	Altered	PPI residue	0.2655	0.0614	Altered	Non-cytoplasmic loop	0.2538	0.0713	Gain	Helix	0.253	0.1211
NP_006411|ARFGEF2	R802Q	0.8276	Gain	Intrinsic disorder	0.2842	0.0644	Gain	Loop	0.284	0.0121	Loss	Acetylation	0.2787	0.00616
NP_006420|CCT7	R375C	0.9264	Loss	Catalytic site	0.526	9.74e-05	Loss	Allosteric site	0.523	6.82e-05	Altered	PPI residue	0.4278	0.00057
NP_006421|CCT4	I33T	0.6813	Altered	MoRF	0.3822	0.0055	Gain	Intrinsic disorder	0.3803	0.0113	Gain	RSA	0.2683	0.0225
NP_006421|CCT4	R206T	0.773	Altered	PPI residue	0.2569	0.0683	Loss	Strand	0.2523	0.0888	Gain	Loop	0.2492	0.2035
NP_006436|PRPF8	P335S	0.9091	Gain	Strand	0.2741	0.0155	Altered	PPI hotspot	0.2438	0.0325	Gain	Loop	0.2175	0.6144
NP_006437|SLCO1B1	N335I	0.7958	Gain	Helix	0.2521	0.1282	Gain	Loop	0.2382	0.3975	Altered	PPI hotspot	0.2128	0.0826
NP_006445|MXD4	E62K	0.7354	Altered	Coiled coil	0.8373	0.00181	Gain	Calmodulin-binding	0.4763	0.00171	Loss	Helix	0.272	0.0422
NP_006507|SLC2A1	R153C	0.9693	Loss	Allosteric site	0.3021	0.00396	Altered	PPI residue	0.282	0.0392	Loss	Helix	0.2721	0.042
NP_006520|GLRA3	Y15H	0.8216	Altered	PPI hotspot	0.3275	0.00318	Gain	Helix	0.2535	0.1174	Loss	Loop	0.1865	0.7591
NP_006535|EXOC5	E616G	0.8391	Loss	Helix	0.2668	0.0598	Gain	Loop	0.24	0.3687	Altered	PPI residue	0.1916	0.2078
NP_006556|CTCF	H477P	0.9005	Loss	Zinc-binding	0.2806	0.0176	Loss	Helix	0.2615	0.0853	Altered	PPI residue	0.1789	0.2324
NP_006575|CCT6B	P116L	0.8718	Altered	Coiled coil	0.3915	0.00711	Loss	RSA	0.3019	0.00897	Gain	Allosteric site	0.2928	0.00242
NP_006584|TBR1	K228E	0.9208	Altered	Non-cytoplasmic loop	0.2886	0.0249	Altered	PPI residue	0.2798	0.0374	Gain	Strand	0.2563	0.0729
NP_006584|TBR1	N374H	0.7586	Altered	Non-cytoplasmic loop	0.3135	0.0152	Altered	PPI residue	0.3095	0.0169	Gain	Zinc-binding	0.2983	0.0175
NP_006584|TBR1	Q373R	0.8133	Altered	Non-cytoplasmic loop	0.2755	0.0453	Altered	PPI residue	0.274	0.0445	Altered	PPI hotspot	0.2646	0.0106
NP_006584|TBR1	W271C	0.9582	Gain	Zinc-binding	0.5365	0.00393	Altered	PPI hotspot	0.3712	0.00173	Loss	Strand	0.2677	0.0234
NP_006588|HSPA8	Q473R	0.9771	Loss	Zinc-binding	0.3448	0.00904	Loss	RSA	0.3311	0.00383	Loss	Loop	0.293	0.00894
NP_006588|HSPA8	T429S	0.9249	Gain	RSA	0.3011	0.00799	Gain	Zinc-binding	0.2896	0.0195	Altered	PPI residue	0.285	0.0315
NP_006606|CAPN9	M196V	0.8306	Altered	PPI residue	0.2981	0.0202	Loss	Catalytic site	0.2825	0.00262	Loss	Helix	0.2476	0.19
NP_006658|PGRMC1	G174R	0.6868	Loss	Loop	0.2864	0.0122	Gain	Intrinsic disorder	0.2586	0.1057	Loss	B-factor	0.2551	0.0479
NP_006690|MAN1A2	A488V	0.7064	Gain	RSA	0.3108	0.00572	Altered	PPI residue	0.2937	0.0235	Altered	Non-cytoplasmic loop	0.2794	0.0329
NP_006756|TUSC3	M247V	0.8771	Altered	Non-cytoplasmic loop	0.3259	0.00707	Gain	Strand	0.2811	0.00871	Loss	Helix	0.2606	0.0905
NP_006758|LZTR1	G663V	0.746	Gain	Zinc-binding	0.2673	0.0269	Gain	Helix	0.2636	0.0628	Loss	Loop	0.2436	0.3119
NP_006763|SYNGAP1	C233Y	0.8195	Loss	Helix	0.2601	0.0934	Gain	Loop	0.2098	0.6612	Loss	B-factor	0.1716	0.5046
NP_006822|CLP1	R275L	0.7624	Loss	Strand	0.2671	0.0246	Gain	Loop	0.2484	0.2176	Loss	Helix	0.224	0.3635
NP_006835|ILVBL	R322Q	0.81	Gain	RSA	0.2953	0.00975	Loss	Helix	0.2591	0.0994	Loss	Allosteric site	0.2589	0.0124
NP_008816|ZFHX3	H1270Y	0.7803	Loss	Helix	0.2762	0.0321	Gain	Loop	0.2274	0.5324	Loss	B-factor	0.1057	0.9199
NP_008845|RORB	Y22D	0.9703	Gain	Zinc-binding	0.3998	0.00826	Altered	PPI hotspot	0.3144	0.00367	Loss	Strand	0.2567	0.0614
NP_008853|SCN3A	V423M	0.9132	Altered	MoRF	0.2889	0.0309	Altered	PPI hotspot	0.2803	0.00635	Gain	Helix	0.2354	0.2691
NP_008882|TAF5	V735D	0.9708	Loss	Manganese-binding	0.329	0.00261	Altered	PPI residue	0.3254	0.0102	Loss	Strand	0.2731	0.0149
NP_009017|WDHD1	S72P	0.8125	Loss	Strand	0.2679	0.0229	Altered	PPI residue	0.2454	0.0895	Gain	Loop	0.2286	0.5203
NP_009043|THBS3	D710N	0.8591	Loss	Manganese-binding	0.2786	0.00583	Loss	Intrinsic disorder	0.2667	0.1385	Gain	Disulfide linkage	0.2665	0.00267
NP_009049|TRIO	D1368V	0.7753	Altered	Coiled coil	0.6694	0.0039	Loss	Zinc-binding	0.2801	0.0177	Gain	Helix	0.256	0.1013
NP_009049|TRIO	K1431M	0.7931	Loss	Acetylation	0.3281	0.00278	Loss	Helix	0.2376	0.2756	Altered	PPI hotspot	0.2045	0.0954
NP_009049|TRIO	R1312W	0.821	Altered	Coiled coil	0.9149	0.000843	Altered	PPI hotspot	0.2195	0.072	Loss	Phosphorylation	0.1926	0.1
NP_009052|NR1H2	R318C	0.7789	Gain	Loop	0.2609	0.0642	Loss	Helix	0.2526	0.1474	Altered	PPI hotspot	0.2159	0.0776
NP_009102|POMT1	R410C	0.7297	Gain	Zinc-binding	0.3218	0.014	Altered	PPI residue	0.3082	0.0146	Gain	Nickel-binding	0.2645	0.00916
NP_009106|ERLIN2	G230R	0.7075	Altered	MoRF	0.3596	0.00874	Loss	Phosphorylation	0.2701	0.0274	Loss	Acetylation	0.2631	0.00882
NP_009123|SUPT16H	R693Q	0.7731	Altered	Non-cytoplasmic loop	0.3015	0.0165	Gain	Loop	0.2583	0.0824	Loss	RSA	0.2562	0.0308
NP_009129|PROSC	Q144H	0.8323	Gain	Intrinsic disorder	0.2659	0.0924	Loss	Strand	0.2604	0.0444	Loss	B-factor	0.2167	0.1931
NP_009135|DDX20	D55H	0.7382	Loss	Intrinsic disorder	0.3641	0.0389	Gain	Strand	0.2615	0.0467	Altered	MoRF	0.2429	0.0711
NP_009140|RPL35	R89C	0.7981	Altered	Coiled coil	0.5311	0.00641	Loss	Calmodulin-binding	0.4498	0.00446	Altered	DNA-binding	0.3247	0.00146
NP_009141|GALNT6	G532D	0.8699	Altered	Non-cytoplasmic loop	0.3194	0.00875	Gain	Disulfide linkage	0.2814	0.00115	Gain	Loop0.2618	0.0591
NP_009180|KLF12	S332C	0.7653	Altered	DNA-binding	0.495	7.79e-05	Loss	Intrinsic disorder	0.3223	0.0651	Gain	Zinc-binding	0.2876	0.02
NP_009197|GPN1	R308P	0.7382	Altered	Coiled coil	0.8751	0.00142	Gain	Loop	0.2682	0.0339	Loss	Helix	0.266	0.0633
NP_009297|ABL1	T136M	0.8739	Altered	PPI residue	0.271	0.0533	Loss	RSA	0.2629	0.0266	Loss	Strand	0.2538	0.0787
NP_031377|MMRN1	W269C	0.9232	Gain	Zinc-binding	0.4784	0.00549	Loss	Strand	0.2723	0.016	Altered	PPI hotspot	0.2717	0.00802
NP_031396|RFC5	T131N	0.8751	Gain	RSA	0.3317	0.0026	Altered	PPI residue	0.3085	0.0144	Gain	Zinc-binding	0.3065	0.016
NP_031397|BRD3	F334S	0.9705	Altered	Non-cytoplasmic loop	0.2746	0.0378	Altered	PPI residue	0.2703	0.0542	Loss	Helix	0.2441	0.2208
NP_036211|DGAT1	N451K	0.8056	Altered	Non-cytoplasmic loop	0.2921	0.0283	Loss	Loop	0.2494	0.2072	Gain	Strand	0.2333	0.252
NP_036214|ZFPM2	N1130H	0.8051	Altered	MoRF	0.275	0.0419	Altered	Non-cytoplasmic loop	0.2393	0.086	Gain	Strand	0.2365	0.2308
NP_036273|INTS6	I268L	0.6975	Loss	Strand	0.2567	0.0613	Loss	Loop	0.2516	0.1711	Altered	PPI hotspot	0.1946	0.112
NP_036284|LPAR3	M300T	0.8248	Altered	PPI residue	0.2781	0.0393	Altered	MoRF	0.2769	0.0367	Altered	Cytoplasmic loop	0.251	0.00149
NP_036315|FOXD3	I202F	0.837	Altered	MoRF	0.2516	0.0623	Altered	PPI residue	0.2459	0.0888	Loss	B-factor	0.2439	0.0765
NP_036331|AGO1	L190P	0.9858	Altered	PPI residue	0.4	0.0013	Gain	Intrinsic disorder	0.3755	0.0122	Gain	B-factor	0.3046	0.00211
NP_036331|AGO1	T355I	0.8785	Altered	PPI residue	0.2831	0.0336	Loss	Intrinsic disorder	0.2164	0.2536	Altered	DNA-binding	0.2094	0.0195
NP_036387|XRN2	R424G	0.7461	Loss	Calmodulin-binding	0.4733	0.00348	Gain	Helix	0.3021	0.00689	Gain	B-factor	0.232	0.0776
NP_036422|TLK1	M566T	0.873	Altered	PPI residue	0.2774	0.0401	Gain	Intrinsic disorder	0.1958	0.254	Gain	RSA	0.1891	0.0991
NP_036434|ADGRL2	P372R	0.739	Altered	PPI residue	0.3101	0.0165	Altered	MoRF	0.2816	0.0327	Altered	PPI hotspot	0.2633	0.0105
NP_036460|DNAJB9	F166C	0.7361	Loss	Loop	0.2518	0.1683	Gain	Strand	0.2466	0.1461	Altered	MoRF	0.2103	0.1279
NP_036525|PFAS	T539P	0.874	Altered	PPI hotspot	0.2696	0.00857	Loss	Strand	0.257	0.0597	Altered	MoRF	0.2559	0.0617
NP_036544|H2AFV	R81C	0.856	Altered	MoRF	0.3008	0.0212	Altered	DNA-binding	0.2837	0.00428	Loss	Helix	0.256	0.1205
NP_036544|H2AFV	R81H	0.7551	Altered	MoRF	0.2941	0.0278	Loss	Allosteric site	0.2767	0.00762	Altered	DNA-binding	0.2722	0.00555
NP_036565|SF3B1	P297H	0.8673	Gain	SUMOylation	0.5631	0.000472	Altered	MoRF	0.2657	0.0475	Loss	Loop	0.2565	0.1046
NP_036601|PRPF6	A246V	0.7289	Altered	MoRF	0.2997	0.0216	Loss	Intrinsic disorder	0.2702	0.1315	Altered	Non-cytoplasmic loop	0.1909	0.1711
NP_036602|TNPO3	P847R	0.8181	Gain	Loop	0.2486	0.2147	Gain	Helix	0.247	0.1677	Gain	ADP-ribosylation	0.2142	0.0222
NP_036611|YWHAG	D129E	0.6788	Altered	PPI hotspot	0.2581	0.0146	Loss	Loop	0.256	0.1101	Altered	PPI residue	0.2532	0.0798
NP_036611|YWHAG	K50Q	0.8433	Loss	Calmodulin-binding	0.413	0.00612	Altered	MoRF	0.263	0.0504	Gain	Strand	0.2612	0.0483
NP_037364|PDCD6	G87D	0.8963	Gain	RSA	0.315	0.00502	Altered	PPI residue	0.2918	0.025	Gain	Acetylation	0.2527	0.0111
NP_037377|VPS4A	V180M	0.82	Altered	PPI hotspot	0.275	0.00728	Gain	Loop	0.2468	0.2469	Loss	Helix	0.2446	0.2164
NP_037390|PYCARD	V126G	0.7174	Altered	Stability	0.2916	0.00598	Loss	Helix	0.2655	0.0652	Gain	Loop	0.1983	0.7162
NP_037424|MYLPF	V82I	0.7355	Loss	Allosteric site	0.2542	0.0139	Gain	Helix	0.2469	0.1686	Loss	Loop	0.2465	0.2572
NP_037450|PRRC2B	P691L	0.7163	Loss	Intrinsic disorder	0.4881	0.00809	Gain	Loop	0.2814	0.0141	Altered	MoRF	0.2724	0.0444
NP_037466|GMPPB	I307T	0.8731	Altered	PPI residue	0.3044	0.0165	Gain	Loop	0.2525	0.1511	Gain	Strand	0.2469	0.144
NP_037468|SEC61A1	R405Q	0.8483	Loss	Helix	0.281	0.0234	Altered	Coiled coil	0.2793	0.0116	Gain	Intrinsic disorder	0.2627	0.0983
NP_038466|UBQLN1	N322I	0.8534	Altered	MoRF	0.2822	0.0356	Gain	Loop	0.2428	0.3198	Loss	B-factor	0.2329	0.1162
NP_038479|MYOF	P1371S	0.8144	Gain	Loop	0.298	0.00587	Gain	Helix	0.2751	0.0308	Gain	Strand	0.2746	0.015
NP_038479|MYOF	T1831R	0.9455	Gain	Intrinsic disorder	0.2775	0.0737	Altered	PPI hotspot	0.2646	0.0106	Loss	Nickel-binding	0.2606	0.0085
NP_054733|SNRNP200	N482S	0.8347	Altered	PPI residue	0.2799	0.0371	Gain	Acetylation	0.2623	0.00825	Loss	Helix	0.2534	0.1414
NP_054858|SCN11A	D1369A	0.7121	Altered	MoRF	0.3829	0.00542	Loss	Sodium-binding	0.3508	0.00126	Altered	PPI residue	0.2552	0.0771
NP_054858|SCN11A	I1510F	0.9133	Altered	PPI hotspot	0.2887	0.00536	Gain	Helix	0.2315	0.3001	Altered	MoRF	0.187	0.1798
NP_055006|SCN8A	G214D	0.9586	Altered	Non-cytoplasmic loop	0.3886	0.000896	Gain	Helix	0.2866	0.016	Loss	Loop	0.2246	0.5607
NP_055006|SCN8A	L875Q	0.9756	Altered	Non-cytoplasmic loop	0.3158	0.00985	Gain	Strand	0.2933	0.00354	Loss	Helix	0.2534	0.1406
NP_055006|SCN8A	R1617Q	0.8644	Loss	Calmodulin-binding	0.2814	0.0157	Loss	Helix	0.2587	0.1019	Altered	PPI hotspot	0.216	0.0765
NP_055030|INSRR	R36C	0.7721	Loss	Strand	0.2621	0.0379	Gain	Loop	0.2446	0.2868	Altered	PPI residue	0.1788	0.2327
NP_055039|PGA5	G383S	0.7861	Gain	Intrinsic disorder	0.3347	0.0247	Gain	RSA	0.3201	0.00418	Altered	PPI residue	0.3022	0.0177
NP_055048|UBTF	E210K	0.7611	Gain	Intrinsic disorder	0.3	0.0476	Gain	Phosphorylation	0.2526	0.0314	Gain	Calmodulin-binding	0.2427	0.0176
NP_055052|ADAM18	C337S	0.87	Loss	Zinc-binding	0.5939	0.00228	Altered	Non-cytoplasmic loop	0.3732	0.00145	Gain	Strand	0.2732	0.0168
NP_055056|HACD1	H157D	0.7793	Loss	Strand	0.237	0.2132	Gain	Helix	0.2228	0.3582	Loss	Intrinsic disorder	0.1913	0.3239
NP_055062|RAPGEF2	L891V	0.7224	Gain	Loop	0.2672	0.0372	Altered	MoRF	0.2572	0.0565	Loss	Helix	0.2549	0.1284
NP_055087|ADAMTS7	D399N	0.8606	Loss	Zinc-binding	0.3307	0.01	Altered	PPI residue	0.2657	0.0564	Loss	Loop	0.2561	0.1082
NP_055112|ETHE1	H135R	0.943	Loss	Nickel-binding	0.5719	0.000546	Loss	Zinc-binding	0.5204	0.00347	Loss	Catalytic site	0.4346	0.000307
NP_055134|LEMD3	K837T	0.8117	Altered	PPI residue	0.3274	0.00967	Loss	Allosteric site	0.296	0.00462	Gain	Loop	0.2549	0.118
NP_055146|SLC7A11	V335G	0.7352	Loss	Allosteric site	0.2551	0.0137	Gain	B-factor	0.2523	0.0256	Loss	Strand	0.2512	0.097
NP_055160|ZNF318	W1101C	0.8151	Gain	Intrinsic disorder	0.3227	0.031	Loss	Loop	0.2652	0.0461	Gain	Phosphorylation	0.2311	0.0489
NP_055205|SND1	D337G	0.6986	Altered	Non-cytoplasmic loop	0.3158	0.0142	Gain	Loop	0.2453	0.2736	Gain	Strand	0.2297	0.2734
NP_055267|TNFRSF21	R590C	0.7965	Altered	MoRF	0.5749	0.000297	Altered	Non-cytoplasmic loop	0.3288	0.00955	Gain	Zinc-binding	0.27	0.0259
NP_055273|KLHL20	R226C	0.6702	Altered	PPI residue	0.279	0.0428	Gain	Loop	0.2486	0.2138	Loss	Helix	0.2404	0.2527
NP_055278|LSM3	M84V	0.6805	Loss	Strand	0.2689	0.021	Altered	PPI residue	0.2622	0.0664	Loss	Allosteric site	0.2573	0.013
NP_055296|APEX2	A83T	0.7229	Altered	PPI residue	0.2762	0.0417	Altered	DNA-binding	0.2707	0.00395	Altered	PPI hotspot	0.2557	0.0167
NP_055309|TNRC6A	G1957W	0.8054	Loss	Intrinsic disorder	0.6534	0.000438	Loss	B-factor	0.332	0.00251	Gain	Loop	0.2627	0.0542
NP_055318|UTP20	Y609C	0.8024	Loss	Strand	0.2795	0.00872	Gain	Helix	0.2743	0.0324	Gain	ADP-ribosylation	0.1574	0.1027
NP_055368|TFCP2L1	D224Y	0.8245	Gain	Phosphorylation	0.4931	0.00364	Loss	Intrinsic disorder	0.3816	0.0316	Gain	Calmodulin-binding	0.3284	0.00641
NP_055409|ZNF354C	G306D	0.7746	Gain	Zinc-binding	0.3137	0.015	Gain	Helix	0.2606	0.0757	Loss	Loop	0.2563	0.1062
NP_055416|EHD2	R167C	0.9162	Altered	PPI hotspot	0.2671	0.00838	Loss	Helix	0.2548	0.1292	Gain	Loop	0.2516	0.1653
NP_055423|CYFIP1	R1110H	0.821	Gain	Loop	0.2675	0.0361	Loss	Helix	0.2367	0.2819	Loss	B-factor	0.1967	0.3168
NP_055429|PSME4	L876R	0.8528	Loss	Loop	0.2466	0.2561	Gain	Intrinsic disorder	0.2373	0.1454	Gain	Helix	0.2088	0.4276
NP_055430|GSE1	S95P	0.8137	Gain	Phosphorylation	0.4532	0.00453	Gain	Loop	0.2459	0.2638	Altered	MoRF	0.2454	0.0728
NP_055448|CTR9	R830W	0.7034	Loss	Intrinsic disorder	0.5734	0.0024	Loss	Phosphorylation	0.2979	0.0183	Loss	B-factor	0.2313	0.1224
NP_055462|KIAA0430	S560I	0.7187	Loss	Intrinsic disorder	0.2633	0.145	Gain	Helix	0.2493	0.1487	Altered	MoRF	0.2485	0.0696
NP_055480|LRRC14	M1T	0.7627	Gain	Intrinsic disorder	0.2774	0.0739	Loss	Helix	0.2607	0.0896	Loss	Nickel-binding	0.1358	0.0652
NP_055486|UBE3C	F996C	0.9056	Altered	PPI residue	0.2684	0.0523	Gain	RSA	0.2501	0.0344	Gain	Allosteric site	0.2444	0.0133
NP_055486|UBE3C	S845F	0.692	Gain	Loop	0.2754	0.0203	Loss	Helix	0.262	0.0826	Loss	B-factor	0.1491	0.6772
NP_055518|VPRBP	R1194C	0.6705	Loss	Strand	0.2736	0.0144	Loss	Helix	0.2352	0.2933	Loss	Manganese-binding	0.2345	0.0128
NP_055532|ZNF536	R380L	0.8729	Loss	Zinc-binding	0.299	0.0137	Gain	Helix	0.2548	0.1085	Gain	Loop	0.2043	0.6893
NP_055542|KMT2B	M1665T	0.7519	Gain	Zinc-binding	0.2757	0.0236	Gain	Strand	0.261	0.0492	Loss	Helix	0.2579	0.1075
NP_055553|TMEM94	R953W	0.7924	Loss	Intrinsic disorder	0.2928	0.0956	Loss	Helix	0.2715	0.0437	Gain	Loop	0.2006	0.7062
NP_055553|TMEM94	T411M	0.7096	Gain	Helix	0.2563	0.0993	Loss	Strand	0.2457	0.1403	Loss	Intrinsic disorder	0.1921	0.3219
NP_055557|TM9SF4	M379K	0.8948	Gain	Intrinsic disorder	0.2682	0.0885	Loss	Helix	0.2589	0.1008	Loss	B-factor	0.2049	0.2625
NP_055568|BMS1	Y694C	0.6935	Altered	MoRF	0.3679	0.0068	Altered	Non-cytoplasmic loop	0.3485	0.00527	Gain	Intrinsic disorder	0.3314	0.0263
NP_055569|PTDSS1	Y383C	0.7542	Altered	Non-cytoplasmic loop	0.4008	0.00121	Loss	Strand	0.2679	0.0229	Altered	PPI hotspot	0.2645	0.0106
NP_055621|RUSC2	F1122C	0.8734	Altered	PPI hotspot	0.2669	0.00848	Loss	Helix	0.2548	0.1292	Gain	Allosteric site	0.1912	0.0446
NP_055655|NUAK1	A653V	0.6963	Altered	Coiled coil	0.4749	0.00769	Loss	Helix	0.2566	0.1166	Loss	Intrinsic disorder	0.2485	0.1746
NP_055663|SV2B	C477S	0.7992	Gain	Strand	0.2747	0.0148	Gain	Loop	0.1878	0.7549	Altered	PPI residue	0.1874	0.2127
NP_055665|SRGAP3	E469K	0.7262	Gain	Acetylation	0.3062	0.00342	Gain	Loop	0.2597	0.072	Gain	Intrinsic disorder	0.2533	0.1154
NP_055668|SGSM2	R958C	0.9583	Altered	PPI hotspot	0.3998	0.00107	Gain	Strand	0.2604	0.0515	Loss	Helix	0.2416	0.242
NP_055719|RAB11FIP2	N483I	0.7826	Altered	Coiled coil	0.8932	0.00114	Altered	MoRF	0.392	0.00523	Loss	Zinc-binding	0.268	0.0216
NP_055720|GLS	L606R	0.9298	Gain	Acetylation	0.3089	0.00325	Gain	Helix	0.259	0.0834	Loss	RSA	0.243	0.0398
NP_055728|ADNP2	C696G	0.7989	Gain	Loop	0.2392	0.3818	Altered	Coiled coil	0.2298	0.0156	Altered	Non-cytoplasmic loop	0.2084	0.1274
NP_055733|CHSY1	D631V	0.9224	Altered	Non-cytoplasmic loop	0.3582	0.00393	Loss	Loop	0.2575	0.094	Gain	Strand	0.2403	0.2011
NP_055733|CHSY1	Y655C	0.9385	Altered	MoRF	0.2878	0.0282	Altered	PPI residue	0.271	0.0533	Altered	PPI hotspot	0.2703	0.00838
NP_055747|NLGN1	H795Y	0.8111	Loss	Intrinsic disorder	0.4552	0.0127	Altered	MoRF	0.3595	0.00876	Loss	Loop	0.251	0.18
NP_055768|DIS3	H441R	0.7574	Loss	Manganese-binding	0.3198	0.00301	Loss	Zinc-binding	0.3108	0.0121	Gain	Helix	0.2641	0.0608
NP_055790|MAST1	P1177R	0.8836	Gain	Calmodulin-binding	0.3186	0.00692	Loss	Loop	0.2686	0.0353	Altered	MoRF	0.2452	0.0731
NP_055791|PDCD11	Y1801C	0.8721	Gain	Zinc-binding	0.5066	0.00471	Altered	PPI residue	0.3009	0.022	Loss	Manganese-binding	0.2906	0.00477
NP_055797|PCNX	R1831C	0.846	Altered	MoRF	0.2545	0.0592	Gain	Loop	0.2513	0.1698	Gain	Helix	0.2313	0.3013
NP_055815|STK38L	K182N	0.9065	Gain	RSA	0.2966	0.00935	Altered	PPI residue	0.2845	0.0363	Loss	Intrinsic disorder	0.2651	0.1417
NP_055839|XPO7	E682G	0.8168	Loss	Loop	0.2699	0.0316	Loss	Helix	0.2618	0.0837	Gain	B-factor	0.2349	0.0679
NP_055844|POP1	R211W	0.8318	Altered	DNA-binding	0.3508	0.000882	Loss	Calmodulin-binding	0.2833	0.0155	Altered	PPI hotspot	0.2676	0.00815
NP_055862|EMC1	T976I	0.848	Altered	Cytoplasmic loop	0.2072	0.00467	Altered	MoRF	0.1976	0.1638	Altered	PPI residue	0.1519	0.2979
NP_055866|ERP44	R127Q	0.9073	Loss	Calmodulin-binding	0.4246	0.00563	Altered	DNA-binding	0.3707	0.000623	Loss	Allosteric site	0.327	0.00225
NP_055869|UHRF1BP1L	L238V	0.7517	Gain	Strand	0.2866	0.00563	Loss	Helix	0.2515	0.1573	Loss	Loop	0.158	0.8339
NP_055872|MYCBP2	C694Y	0.8982	Loss	Zinc-binding	0.4336	0.0055	Gain	Nickel-binding	0.2806	0.00681	Gain	Loop	0.2556	0.1091
NP_055878|SLC8A2	G792R	0.7504	Gain	Helix	0.2755	0.0301	Altered	PPI hotspot	0.2606	0.0128	Loss	Loop	0.2516	0.1707
NP_055884|ZNF423	R912W	0.8974	Loss	Intrinsic disorder	0.3895	0.0289	Loss	Helix	0.2941	0.00999	Loss	B-factor	0.2619	0.0375
NP_055915|POGZ	Q1042R	0.7083	Loss	Loop	0.2506	0.1879	Altered	PPI residue	0.1923	0.2063	Loss	Intrinsic disorder	0.1885	0.3317
NP_055921|RAD54L2	E949G	0.8897	Loss	Intrinsic disorder	0.3246	0.0632	Loss	Helix	0.2732	0.039	Gain	Loop	0.2208	0.5907
NP_055932|ZC3H3	G680D	0.8235	Altered	MoRF	0.2831	0.035	Loss	Helix	0.2546	0.1316	Loss	Disulfide linkage	0.2453	0.00747
NP_055948|MAPK8IP3	Y94C	0.7143	Loss	Phosphorylation	0.2126	0.0765	Gain	B-factor	0.1657	0.4954	Loss	SUMOylation	0.1504	0.0791
NP_055952|EFR3A	F338S	0.899	Loss	Helix	0.182	0.5145	Gain	B-factor	0.1281	0.7813	Altered	Non-cytoplasmic loop	0.1115	0.3073
NP_055952|EFR3A	R15H	0.7929	Altered	MoRF	0.279	0.0348	Loss	Helix	0.2648	0.0683	Gain	Loop	0.2264	0.5428
NP_055988|TBC1D1	Y456D	0.9252	Gain	Intrinsic disorder	0.3954	0.00885	Gain	B-factor	0.2693	0.0111	Gain	Helix	0.2582	0.0876
NP_055990|NBEAL2	L2565R	0.8847	Altered	PPI residue	0.297	0.0209	Gain	Intrinsic disorder	0.2943	0.0529	Gain	ADP-ribosylation	0.257	0.00721
NP_056009|MYO1D	H650N	0.8744	Altered	PPI residue	0.3997	0.000906	Gain	Sodium-binding	0.3035	0.00246	Loss	Zinc-binding	0.2754	0.0192
NP_056036|DNMBP	D36N	0.8096	Loss	Loop	0.2611	0.0672	Gain	Strand	0.2606	0.051	Altered	PPI hotspot	0.1515	0.2012
NP_056056|MICAL3	H156R	0.8899	Gain	Helix	0.2652	0.0568	Altered	PPI hotspot	0.242	0.0353	Loss	Strand	0.2043	0.3666
NP_056070|UBR2	G1206R	0.7814	Loss	Loop	0.2674	0.0387	Gain	Zinc-binding	0.2383	0.042	Gain	Helix	0.2126	0.4111
NP_056082|CUX2	E590K	0.8382	Loss	Loop	0.2977	0.00743	Loss	Helix	0.2538	0.1375	Gain	Calmodulin-binding	0.231	0.0213
NP_056087|RPGRIP1L	N1202Y	0.6984	Altered	MoRF	0.3864	0.00578	Altered	PPI residue	0.3067	0.0185	Altered	PPI hotspot	0.2848	0.00416
NP_056093|SASH1	R269C	0.672	Loss	Calmodulin-binding	0.4585	0.00408	Altered	MoRF	0.4225	0.00319	Loss	Helix	0.2866	0.0162
NP_056093|SASH1	R85W	0.6719	Loss	Intrinsic disorder	0.4687	0.0106	Loss	Helix	0.2683	0.0541	Altered	MoRF	0.2582	0.0592
NP_056097|CLASP1	K1330T	0.7622	Altered	Coiled coil	0.2942	0.015	Gain	Loop	0.2571	0.0934	Gain	Helix	0.2356	0.2673
NP_056097|CLASP1	L1247R	0.8575	Gain	Intrinsic disorder	0.3019	0.046	Gain	Phosphorylation	0.2874	0.0167	Gain	Loop	0.2541	0.1277
NP_056126|OBSL1	G1149R	0.8794	Altered	Non-cytoplasmic loop	0.4012	0.00119	Loss	Nickel-binding	0.31	0.00362	Loss	Loop	0.2768	0.02
NP_056127|KIAA1109	G754R	0.9561	Altered	Non-cytoplasmic loop	0.3559	0.0042	Loss	Loop	0.2748	0.0227	Altered	PPI residue	0.2723	0.0468
NP_056127|KIAA1109	Y4950D	0.9509	Altered	PPI hotspot	0.5213	0.000122	Altered	Non-cytoplasmic loop	0.2983	0.0183	Gain	Helix	0.2716	0.0382
NP_056144|MAU2	R474C	0.6938	Loss	Helix	0.2481	0.1857	Altered	PPI residue	0.2237	0.1294	Gain	Loop	0.2083	0.6689
NP_056150|MED13L	D860G	0.7836	Loss	Intrinsic disorder	0.2836	0.1089	Loss	Helix	0.2638	0.0732	Gain	Loop	0.2533	0.1384
NP_056164|GLTSCR1L	P292R	0.709	Altered	MoRF	0.3018	0.0208	Loss	Intrinsic disorder	0.2739	0.1247	Gain	Strand	0.2573	0.0672
NP_056169|NUP188	Y154C	0.7156	Loss	Loop	0.2349	0.4501	Loss	Phosphorylation	0.2156	0.0731	Gain	ADP-ribosylation	0.2072	0.0272
NP_056193|VPS13D	I3519T	0.8517	Altered	Stability	0.9275	0.000166	Altered	PPI residue	0.29	0.0309	Loss	Strand	0.2464	0.1341
NP_056197|HECTD1	V93A	0.7365	Gain	Helix	0.2905	0.013	Loss	Strand	0.2582	0.0541	Loss	Loop	0.2386	0.3978
NP_056224|EP400	G1975R	0.911	Altered	DNA-binding	0.2945	0.0019	Loss	Loop	0.2897	0.0104	Loss	Zinc-binding	0.2645	0.0229
NP_056234|MXRA5	N137S	0.6708	Gain	Loop	0.2572	0.0922	Gain	Helix	0.2446	0.1883	Loss	Manganese-binding	0.2443	0.0108
NP_056272|ZDHHC5	Y456C	0.7757	Loss	Phosphorylation	0.3395	0.0119	Altered	MoRF	0.2871	0.0287	Gain	Helix	0.267	0.0506
NP_056273|MTMR9	R359S	0.693	Gain	RSA	0.3435	0.00168	Loss	Helix	0.2783	0.0279	Gain	Loop	0.2327	0.4734
NP_056285|RAB11FIP5	R115C	0.7205	Gain	Zinc-binding	0.8485	0.000263	Loss	Strand	0.2573	0.058	Loss	Loop	0.2342	0.4595
NP_056297|SLC22A23	L245R	0.9575	Loss	Helix	0.2576	0.1092	Altered	Non-cytoplasmic loop	0.1809	0.1796	Altered	PPI hotspot	0.1526	0.1984
NP_056327|DNAH1	R2356W	0.7843	Loss	Intrinsic disorder	0.3213	0.0659	Altered	PPI residue	0.311	0.0161	Loss	Helix	0.2761	0.0323
NP_056342|TBC1D10B	G491R	0.8313	Altered	Non-cytoplasmic loop	0.1443	0.244	Loss	B-factor	0.1132	0.8906	Altered	PPI hotspot	0.1063	0.3353
NP_056348|TKFC	R35H	0.7164	Gain	Zinc-binding	0.7189	0.0013	Gain	Nickel-binding	0.3564	0.00312	Loss	Strand	0.2996	0.00203
NP_056372|CHD5	R1079W	0.8517	Loss	Helix	0.2769	0.0307	Altered	MoRF	0.2375	0.0828	Altered	PPI residue	0.217	0.1392
NP_056382|SLITRK5	E56G	0.8549	Altered	Non-cytoplasmic loop	0.2977	0.0239	Loss	Strand	0.2826	0.00684	Loss	Loop	0.2513	0.1759
NP_056382|SLITRK5	E75G	0.7331	Altered	Non-cytoplasmic loop	0.3532	0.00459	Altered	PPI residue	0.3033	0.0205	Loss	Helix	0.2647	0.0688
NP_056400|CFAP61	T790P	0.6701	Gain	Intrinsic disorder	0.2955	0.0516	Gain	Loop	0.265	0.0443	Altered	Non-cytoplasmic loop	0.2131	0.1185
NP_056483|RGS22	C1135F	0.7412	Altered	MoRF	0.3126	0.0195	Loss	Helix	0.2702	0.0479	Gain	Loop	0.2619	0.0586
NP_056490|GADD45B	L98P	0.9283	Gain	Intrinsic disorder	0.2686	0.0878	Loss	Helix	0.2586	0.1026	Gain	Loop	0.2521	0.1569
NP_056492|SH3YL1	G118R	0.8149	Gain	ADP-ribosylation	0.3028	0.00321	Gain	Loop	0.2624	0.0555	Gain	Strand	0.2418	0.1884
NP_056496|B9D1	G81C	0.8619	Loss	Loop	0.2568	0.1008	Loss	Strand	0.2489	0.1144	Altered	PPI residue	0.2256	0.1251
NP_056505|STK36	G11R	0.924	Altered	DNA-binding	0.3316	0.000643	Loss	Catalytic site	0.2704	0.00334	Altered	PPI residue	0.2627	0.0656
NP_056519|DESI1	D46Y	0.7315	Gain	Strand	0.3091	0.00117	Altered	PPI residue	0.2696	0.0507	Loss	Loop	0.2561	0.109
NP_056520|SGSM3	D644G	0.8805	Loss	Zinc-binding	0.5568	0.00286	Gain	Strand	0.2493	0.1241	Gain	Loop	0.2402	0.3664
NP_056520|SGSM3	R370C	0.7959	Gain	Helix	0.2536	0.1171	Altered	Non-cytoplasmic loop	0.24	0.0741	Gain	Zinc-binding	0.1936	0.0755
NP_056646|ACHE	G151R	0.8931	Loss	Catalytic site	0.4761	0.00018	Altered	PPI hotspot	0.3264	0.00153	Altered	Non-cytoplasmic loop	0.2976	0.024
NP_056970|PI15	A85V	0.9126	Altered	Non-cytoplasmic loop	0.3706	0.00274	Altered	PPI residue	0.3084	0.0145	Loss	Helix	0.2626	0.0793
NP_056986|UBR5	A1717D	0.9039	Loss	Calmodulin-binding	0.3395	0.0102	Altered	MoRF	0.2862	0.0293	Gain	Loop	0.2161	0.6236
NP_057065|CAMK2A	E183V	0.9537	Loss	Helix	0.2731	0.0392	Loss	Loop	0.2416	0.3484	Loss	RSA	0.2398	0.0422
NP_057129|PRELID3B	I149T	0.6984	Gain	Intrinsic disorder	0.3243	0.03	Gain	B-factor	0.2558	0.0213	Altered	PPI residue	0.1345	0.3382
NP_057164|GLOD4	R33W	0.8494	Loss	Helix	0.2675	0.0572	Gain	Strand	0.2512	0.1103	Gain	Allosteric site	0.2281	0.0206
NP_057196|PKD2L1	R534C	0.7133	Gain	Loop	0.2757	0.0199	Loss	Helix	0.2659	0.0637	Altered	Non-cytoplasmic loop	0.2491	0.0651
NP_057240|MTMR2	N355D	0.9032	Gain	Zinc-binding	0.4532	0.0063	Gain	Manganese-binding	0.4023	0.000687	Gain	Nickel-binding	0.2715	0.00797
NP_057278|GNB5	H236R	0.9428	Loss	Zinc-binding	0.6356	0.00167	Loss	Nickel-binding	0.563	0.000575	Gain	Strand	0.276	0.0134
NP_057300|DBR1	H226R	0.8297	Loss	Loop	0.2632	0.0554	Gain	Strand	0.2627	0.0418	Altered	PPI hotspot	0.2553	0.0171
NP_057336|BIRC6	R835G	0.8396	Altered	PPI residue	0.3122	0.0155	Altered	Non-cytoplasmic loop	0.2586	0.0559	Gain	Loop	0.2575	0.0896
NP_057336|BIRC6	S3309F	0.7478	Gain	Loop	0.2553	0.1132	Altered	Non-cytoplasmic loop	0.2537	0.0714	Gain	Strand	0.2116	0.35
NP_057344|IKZF2	K197N	0.7931	Loss	Intrinsic disorder	0.3091	0.0771	Loss	Helix	0.2636	0.074	Gain	Loop	0.2133	0.6408
NP_057365|TAOK3	R632W	0.7357	Loss	Intrinsic disorder	0.6336	0.000731	Loss	B-factor	0.211	0.2252	Loss	SUMOylation	0.1288	0.108
NP_057368|CNOT1	S879C	0.8255	Loss	Loop	0.2521	0.1621	Loss	Intrinsic disorder	0.2236	0.2342	Loss	Helix	0.22	0.3835
NP_057404|NUP98	R1724P	0.8407	Loss	Helix	0.3028	0.00581	Gain	Loop	0.2739	0.0224	Gain	Strand	0.2243	0.3022
NP_057436|CPA4	D24Y	0.8314	Altered	Non-cytoplasmic loop	0.2762	0.0445	Loss	RSA	0.247	0.0369	Altered	PPI residue	0.2399	0.0972
NP_057437|ZDHHC2	H156R	0.9045	Loss	Zinc-binding	0.7245	0.000872	Altered	PPI hotspot	0.2417	0.0357	Altered	Non-cytoplasmic loop	0.2286	0.1014
NP_057474|C9orf114	R144W	0.7502	Altered	PPI hotspot	0.2754	0.00548	Loss	Helix	0.2072	0.4374	Loss	ADP-ribosylation	0.1777	0.0797
NP_057538|EMC4	S153C	0.7753	Loss	Loop	0.2575	0.0945	Altered	Non-cytoplasmic loop	0.2566	0.0682	Gain	Helix	0.2558	0.1025
NP_057600|VPS54	R977M	0.7831	Altered	Non-cytoplasmic loop	0.3144	0.0147	Loss	Intrinsic disorder	0.267	0.1379	Gain	RSA	0.2602	0.0279
NP_057683|MYOZ2	K146N	0.7338	Altered	PPI residue	0.2686	0.052	Loss	Intrinsic disorder	0.2518	0.1683	Gain	Strand	0.2508	0.1129
NP_057688|KDM3B	R1406W	0.8106	Gain	Helix	0.2492	0.1498	Loss	Loop	0.2466	0.2567	Loss	Allosteric site	0.1963	0.0472
NP_057699|SLC6A13	A450V	0.7814	Altered	Non-cytoplasmic loop	0.3418	0.00644	Loss	Helix	0.2775	0.0295	Altered	PPI hotspot	0.2637	0.0103
NP_057699|SLC6A13	R189W	0.8866	Altered	PPI residue	0.2837	0.0329	Altered	PPI hotspot	0.2793	0.00654	Altered	Non-cytoplasmic loop	0.2688	0.0441
NP_059129|MYO3A	M941V	0.8255	Altered	PPI residue	0.2667	0.0546	Loss	Helix	0.2529	0.1452	Loss	Loop	0.2503	0.1914
NP_059133|CPSF2	Y85C	0.9693	Altered	PPI residue	0.3016	0.0215	Gain	Loop	0.2504	0.1842	Loss	Strand	0.247	0.1286
NP_060003|MYH4	K1199E	0.9401	Loss	Helix	0.2532	0.1424	Gain	Loop	0.2211	0.5885	Loss	SUMOylation	0.1988	0.0352
NP_060023|INO80	R277H	0.6826	Loss	Calmodulin-binding	0.373	0.00827	Loss	Intrinsic disorder	0.2817	0.1117	Altered	MoRF	0.2377	0.0778
NP_060034|STAB2	G1481S	0.6957	Gain	Intrinsic disorder	0.293	0.054	Loss	Disulfide linkage	0.2605	0.00408	Gain	Loop	0.2584	0.0811
NP_060084|BHMT2	P171T	0.6708	Altered	PPI residue	0.2866	0.0342	Gain	Helix	0.2615	0.0715	Gain	Strand	0.2239	0.3037
NP_060099|AGO4	K599N	0.9025	Altered	PPI residue	0.3224	0.00895	Gain	Loop	0.297	0.00612	Loss	Intrinsic disorder	0.2903	0.0991
NP_060099|AGO4	R56L	0.8673	Loss	Intrinsic disorder	0.3067	0.0795	Altered	PPI residue	0.2984	0.02	Altered	DNA-binding	0.2974	0.00171
NP_060105|KMT5B	W264S	0.7085	Gain	Helix	0.2548	0.1087	Gain	Loop	0.2507	0.1801	Altered	PPI residue	0.2223	0.1263
NP_060117|FTSJ3	L89F	0.8786	Altered	PPI residue	0.2777	0.0398	Gain	Zinc-binding	0.2738	0.0243	Gain	Strand	0.2602	0.0528
NP_060132|TRPM6	A641E	0.7497	Altered	PPI hotspot	0.19	0.1201	Gain	Phosphorylation	0.1133	0.217	Altered	PPI residue	0.1125	0.3915
NP_060145|CDHR2	A718G	0.7451	Altered	Non-cytoplasmic loop	0.2902	0.0299	Altered	PPI residue	0.2899	0.031	Gain	Sodium-binding	0.2779	0.00573
NP_060156|GDAP2	L448Q	0.8781	Gain	Intrinsic disorder	0.3904	0.00959	Gain	Strand	0.2538	0.0901	Loss	Loop	0.2457	0.2722
NP_060222|TBC1D8B	R765H	0.6728	Loss	Helix	0.2487	0.1811	Altered	MoRF	0.202	0.1537	Gain	Loop	0.18	0.7795
NP_060247|MKS1	S403L	0.8817	Loss	Strand	0.2684	0.0218	Gain	Loop	0.2612	0.0621	Altered	PPI hotspot	0.1573	0.1866
NP_060250|CHD7	G996S	0.9223	Altered	PPI residue	0.3552	0.00336	Gain	Allosteric site	0.2641	0.0067	Gain	Strand	0.256	0.0751
NP_060329|UCKL1	D155N	0.7237	Loss	Manganese-binding	0.4859	0.000541	Loss	Sodium-binding	0.3553	0.00113	Altered	PPI residue	0.3273	0.00756
NP_060337|C4orf27	G288A	0.8787	Gain	Helix	0.3035	0.00637	Altered	Non-cytoplasmic loop	0.2715	0.0411	Loss	RSA	0.2653	0.0252
NP_060358|ACSM5	F53C	0.9551	Gain	RSA	0.3339	0.00237	Gain	Zinc-binding	0.2948	0.0182	Altered	MoRF	0.2464	0.0673
NP_060363|SEMA4G	L519S	0.8891	Loss	Zinc-binding	0.2652	0.0226	Loss	Helix	0.2612	0.0873	Loss	Loop	0.2501	0.195
NP_060365|DDX27	R422W	0.7388	Altered	PPI residue	0.3065	0.0155	Altered	DNA-binding	0.3013	0.00282	Loss	Allosteric site	0.2508	0.0153
NP_060421|SMPD4	R493H	0.8156	Gain	Strand	0.2341	0.2472	Loss	Helix	0.2262	0.3507	Gain	Loop	0.1792	0.782
NP_060497|FRMD4A	R20C	0.8097	Gain	Loop	0.2525	0.151	Loss	Strand	0.2476	0.124	Loss	B-factor	0.1667	0.5417
NP_060528|CRTAC1	V348A	0.8835	Altered	Non-cytoplasmic loop	0.3117	0.0114	Altered	PPI residue	0.2837	0.0372	Loss	Zinc-binding	0.2766	0.0187
NP_060549|SRBD1	L539F	0.7275	Gain	Strand	0.259	0.0582	Loss	Sodium-binding	0.258	0.0111	Altered	PPI residue	0.2575	0.0676
NP_060565|KBTBD4	R236G	0.9146	Loss	Helix	0.2518	0.154	Gain	B-factor	0.243	0.0446	Loss	Intrinsic disorder	0.2267	0.226
NP_060565|KBTBD4	R312Q	0.7087	Loss	ADP-ribosylation	0.2825	0.00549	Loss	Loop	0.2546	0.1268	Altered	PPI residue	0.2447	0.0903
NP_060580|DOK4	V14L	0.8453	Loss	Calmodulin-binding	0.2896	0.0146	Loss	Strand	0.2455	0.1421	Gain	Loop	0.2363	0.4259
NP_060587|WDR11	R1081H	0.7311	Gain	Zinc-binding	0.6067	0.00271	Altered	Non-cytoplasmic loop	0.3043	0.0149	Loss	Disulfide linkage	0.271	0.00266
NP_060615|RMDN3	L98Q	0.7004	Gain	Intrinsic disorder	0.204	0.2311	Altered	MoRF	0.1774	0.2029	Gain	Helix	0.1079	0.7315
NP_060640|RPRD1A	C100F	0.7573	Gain	Intrinsic disorder	0.2685	0.088	Loss	Helix	0.2546	0.1316	Loss	Loop	0.2441	0.3017
NP_060708|AGK	E186K	0.7508	Loss	Helix	0.2499	0.1707	Loss	Strand	0.2469	0.1295	Altered	PPI residue	0.2327	0.1032
NP_060745|C7orf43	K169Q	0.6871	Gain	Strand	0.2628	0.0416	Loss	B-factor	0.231	0.1235	Loss	Loop	0.1755	0.7929
NP_060760|PGM2	S539C	0.6707	Loss	Intrinsic disorder	0.3413	0.0511	Altered	Non-cytoplasmic loop	0.3094	0.0171	Loss	Strand	0.2602	0.0452
NP_060789|TDP1	R374S	0.6877	Gain	Intrinsic disorder	0.2647	0.0944	Loss	Helix	0.2311	0.3215	Gain	B-factor	0.182	0.3673
NP_060826|C5orf22	L423P	0.8903	Gain	Loop	0.2501	0.189	Altered	PPI hotspot	0.2412	0.0358	Loss	Helix	0.225	0.3581
NP_060954|SLC22A11	G304V	0.7087	Loss	Loop	0.2709	0.0296	Altered	DNA-binding	0.2282	0.0136	Loss	Helix	0.2276	0.3426
NP_060958|TBX4	P155L	0.8839	Loss	Nickel-binding	0.2869	0.00513	Loss	Loop	0.2718	0.0276	Gain	Helix	0.2602	0.0776
NP_061176|DHTKD1	Y63H	0.8754	Loss	Allosteric site	0.4137	0.000472	Gain	Zinc-binding	0.3349	0.0125	Gain	Nickel-binding	0.2901	0.00596
NP_061184|COG1	A183P	0.8471	Gain	Intrinsic disorder	0.1482	0.3876	Gain	B-factor	0.1298	0.7703	Loss	ADP-ribosylation	0.1264	0.2312
NP_061198|MYO5C	R90C	0.7875	Altered	PPI residue	0.2674	0.0586	Altered	Non-cytoplasmic loop	0.2582	0.0664	Gain	Helix	0.2542	0.1123
NP_061720|DNAH7	R1602H	0.8188	Gain	Zinc-binding	0.7427	0.00113	Gain	Nickel-binding	0.5988	0.00075	Loss	Allosteric site	0.401	0.000555
NP_061861|GFOD1	A108V	0.737	Loss	RSA	0.307	0.00772	Altered	PPI residue	0.3019	0.0213	Loss	Sodium-binding	0.2815	0.00606
NP_061862|RBM27	G348D	0.6929	Loss	Loop	0.3747	0.000672	Loss	B-factor	0.2729	0.0251	Altered	MoRF	0.1952	0.1693
NP_061878|MIOS	A209G	0.6907	Gain	Strand	0.255	0.0818	Altered	PPI residue	0.2536	0.0793	Altered	Stability	0.2268	0.00987
NP_062539|GPCPD1	W469G	0.8347	Gain	B-factor	0.2957	0.00319	Loss	Helix	0.2689	0.0519	Gain	Loop	0.2528	0.1459
NP_062555|CPXM1	G627R	0.9433	Altered	Non-cytoplasmic loop	0.3048	0.0194	Altered	PPI residue	0.2863	0.0301	Loss	Sodium-binding	0.2794	0.0064
NP_062571|ABCB9	R379Q	0.7388	Gain	Loop	0.2651	0.044	Loss	Helix	0.2518	0.1542	Altered	PPI residue	0.2503	0.0765
NP_062815|TRPV5	K484T	0.8996	Altered	Non-cytoplasmic loop	0.2901	0.03	Loss	Helix	0.2642	0.0712	Gain	Strand	0.2606	0.0506
NP_062828|PRMT8	R350S	0.7077	Altered	PPI residue	0.2732	0.0456	Loss	Phosphorylation	0.2711	0.027	Gain	Strand	0.2302	0.2706
NP_062873|HTR7	R404Q	0.7657	Gain	Loop	0.2417	0.3397	Loss	Helix	0.2383	0.2702	Loss	Calmodulin-binding	0.1672	0.0526
NP_064505|UGGT1	R1333H	0.706	Loss	Helix	0.2972	0.00824	Altered	Non-cytoplasmic loop	0.2814	0.0386	Altered	PPI hotspot	0.2173	0.0754
NP_064508|TM9SF3	A557V	0.7946	Altered	PPI hotspot	0.259	0.014	Gain	Strand	0.2511	0.1105	Loss	Helix	0.2498	0.1717
NP_064520|WRNIP1	C573Y	0.9347	Loss	Zinc-binding	0.4306	0.00559	Altered	PPI hotspot	0.2791	0.00492	Altered	PPI residue	0.2726	0.0463
NP_064583|CCDC47	L295P	0.944	Gain	Intrinsic disorder	0.4045	0.00763	Loss	Loop	0.2719	0.0274	Gain	B-factor	0.2575	0.0197
NP_064612|PRDM9	W261R	0.8409	Altered	PPI hotspot	0.3462	0.0025	Gain	Intrinsic disorder	0.3188	0.0334	Loss	Loop	0.2623	0.0602
NP_064733|ACVR1B	R239C	0.7186	Gain	Zinc-binding	0.3157	0.0147	Loss	Intrinsic disorder	0.2955	0.0922	Loss	Helix	0.2715	0.0437
NP_065073|ARFGEF3	R480C	0.723	Altered	MoRF	0.3123	0.0169	Loss	Helix	0.2658	0.0638	Loss	Intrinsic disorder	0.2588	0.1542
NP_065103|GPR84	P367R	0.9304	Altered	PPI residue	0.3325	0.00644	Gain	Helix	0.2899	0.0134	Loss	Strand	0.2589	0.0509
NP_065162|SMURF1	R115H	0.6734	Loss	Helix	0.2728	0.0401	Gain	Loop	0.255	0.1161	Loss	Phosphorylation	0.2436	0.0454
NP_065170|ASPHD2	A315P	0.7842	Loss	Strand	0.2737	0.0143	Gain	Loop	0.2565	0.0995	Loss	RSA	0.252	0.0337
NP_065185|ATP8B2	N850S	0.9037	Loss	Allosteric site	0.4372	0.000297	Loss	Manganese-binding	0.399	0.00113	Loss	Nickel-binding	0.3674	0.00183
NP_065688|FGF22	V84M	0.8231	Loss	Strand	0.2753	0.0124	Altered	PPI residue	0.2515	0.0752	Gain	RSA	0.1886	0.0998
NP_065702|PELI1	A270V	0.6839	Loss	Helix	0.2061	0.4412	Loss	Intrinsic disorder	0.1746	0.3701	Altered	Coiled coil	0.1315	0.0358
NP_065706|JPH3	A370T	0.7319	Altered	Coiled coil	0.4362	0.00891	Gain	Loop	0.2538	0.1317	Loss	Intrinsic disorder	0.2517	0.1685
NP_065740|SLC24A3	V632M	0.8347	Loss	Strand	0.2535	0.0807	Gain	Loop	0.2531	0.142	Altered	Non-cytoplasmic loop	0.2231	0.1105
NP_065741|ANKHD1-EIF4EBP3	S240R	0.7544	Loss	Zinc-binding	0.3146	0.0116	Altered	PPI residue	0.2882	0.0282	Loss	Intrinsic disorder	0.2754	0.1221
NP_065755|STRIP2	I753F	0.7469	Gain	Loop	0.2639	0.0487	Altered	MoRF	0.2424	0.0718	Loss	Phosphorylation	0.2141	0.0748
NP_065811|HECW2	N1199K	0.7504	Gain	Intrinsic disorder	0.34	0.0226	Gain	Calmodulin-binding	0.3332	0.00616	Altered	MoRF	0.3211	0.0166
NP_065811|HECW2	R1191W	0.879	Loss	Intrinsic disorder	0.6308	0.000809	Loss	Acetylation	0.2828	0.00569	Loss	Helix	0.267	0.0591
NP_065816|UBR4	G2785V	0.8594	Loss	Intrinsic disorder	0.3559	0.0428	Loss	B-factor	0.2897	0.0133	Loss	Phosphorylation	0.251	0.0393
NP_065816|UBR4	H65P	0.7481	Loss	Nickel-binding	0.5824	0.000516	Loss	Zinc-binding	0.5469	0.003	Loss	Helix	0.2811	0.0232
NP_065816|UBR4	R3425C	0.925	Gain	Loop	0.2463	0.2552	Loss	B-factor	0.2323	0.1185	Loss	Helix	0.2205	0.3809
NP_065816|UBR4	V2113M	0.7521	Altered	PPI hotspot	0.2671	0.00945	Loss	Strand	0.2586	0.0521	Loss	Loop	0.25	0.1969
NP_065822|HACE1	R585W	0.8386	Loss	Zinc-binding	0.2859	0.0162	Gain	Catalytic site	0.2738	0.00254	Loss	Intrinsic disorder	0.2698	0.1324
NP_065825|MIB1	P776R	0.7986	Loss	Phosphorylation	0.3071	0.0162	Loss	RSA	0.3007	0.00933	Loss	Intrinsic disorder	0.2952	0.0926
NP_065825|MIB1	R174H	0.7849	Altered	Non-cytoplasmic loop	0.2777	0.0427	Gain	Intrinsic disorder	0.2611	0.101	Loss	B-factor	0.2585	0.0423
NP_065846|NLGN2	G220D	0.9723	Altered	Non-cytoplasmic loop	0.4383	0.000205	Gain	Sodium-binding	0.3375	0.000852	Gain	Catalytic site	0.3285	0.000677
NP_065846|NLGN2	R448C	0.915	Loss	RSA	0.3163	0.00586	Altered	Non-cytoplasmic loop	0.3087	0.0127	Altered	PPI residue	0.3074	0.0181
NP_065856|KLHL14	A462V	0.6982	Altered	PPI residue	0.3004	0.0223	Loss	RSA	0.2915	0.012	Gain	Strand	0.2378	0.2207
NP_065856|KLHL14	C290F	0.95	Gain	Loop	0.2254	0.5517	Gain	Acetylation	0.1861	0.05	Loss	Zinc-binding	0.1587	0.0962
NP_065887|BEGAIN	Q129P	0.7526	Loss	Helix	0.2736	0.0379	Altered	Coiled coil	0.1335	0.0292	Gain	B-factor	0.1263	0.7928
NP_065896|PITPNM2	R1262W	0.7234	Loss	Intrinsic disorder	0.3257	0.0622	Loss	Calmodulin-binding	0.2769	0.0164	Loss	Loop	0.2731	0.0254
NP_065908|VPS18	R647C	0.6718	Loss	Helix	0.269	0.0518	Altered	Non-cytoplasmic loop	0.2139	0.1275	Altered	PPI hotspot	0.1778	0.1436
NP_065928|DNAH2	R3118W	0.7053	Loss	Acetylation	0.343	0.00233	Altered	MoRF	0.341	0.0119	Altered	DNA-binding	0.3248	0.00146
NP_065970|ALS2	R1499C	0.6711	Altered	PPI hotspot	0.2592	0.0135	Loss	Helix	0.2541	0.1356	Loss	B-factor	0.2435	0.0779
NP_065970|ALS2	R1611W	0.9544	Loss	Helix	0.2878	0.015	Gain	Strand	0.2833	0.00723	Loss	Allosteric site	0.2662	0.0101
NP_065976|CACHD1	F833L	0.8621	Loss	Strand	0.3151	0.00075	Altered	PPI residue	0.3034	0.0204	Gain	Helix	0.2848	0.0177
NP_066000|SLC7A14	N214S	0.817	Loss	Helix	0.2803	0.0244	Gain	Strand	0.2797	0.00984	Altered	PPI residue	0.2249	0.1202
NP_066012|METTL14	S399L	0.743	Loss	Phosphorylation	1	0.000365	Altered	MoRF	0.3515	0.0101	Loss	B-factor	0.3038	0.00792
NP_066188|AMY2B	G470A	0.9521	Altered	PPI residue	0.2871	0.0336	Altered	Non-cytoplasmic loop	0.2851	0.0277	Gain	Disulfide linkage	0.2644	0.00301
NP_066268|GNAO1	A227T	0.8256	Altered	PPI residue	0.2924	0.0244	Gain	Strand	0.286	0.00589	Loss	Helix	0.2834	0.0201
NP_066268|GNAO1	F275S	0.8932	Gain	Intrinsic disorder	0.4239	0.00574	Altered	PPI residue	0.2816	0.0352	Loss	Helix	0.2475	0.1909
NP_066268|GNAO1	N270H	0.8081	Gain	Strand	0.2193	0.3231	Gain	Loop	0.2192	0.6027	Loss	Helix	0.2192	0.3875
NP_066288|DEAF1	L219P	0.9285	Gain	Intrinsic disorder	0.3321	0.026	Gain	B-factor	0.2789	0.0071	Loss	Helix	0.2643	0.0708
NP_066288|DEAF1	Q264P	0.7738	Gain	Loop	0.2365	0.4236	Loss	Helix	0.2173	0.3963	Loss	Calmodulin-binding	0.1693	0.0515
NP_066390|HIST1H2AE	G45A	0.98	Loss	Allosteric site	0.2701	0.00912	Loss	RSA	0.2695	0.0224	Altered	PPI hotspot	0.2597	0.0131
NP_066402|HIST1H2BJ	V49I	0.9298	Altered	MoRF	0.2784	0.0389	Gain	Loop	0.2487	0.2131	Loss	Helix	0.2475	0.1909
NP_066405|ZNF250	R309G	0.8151	Loss	Helix	0.2577	0.1084	Gain	Loop	0.2469	0.2446	Gain	Catalytic site	0.233	0.00672
NP_066407|HIST1H2BD	Y38C	0.9398	Loss	Phosphorylation	0.4423	0.00583	Altered	MoRF	0.3413	0.0103	Loss	Calmodulin-binding	0.2863	0.0151
NP_066564|KAT2A	R533H	0.6902	Gain	Loop	0.2793	0.016	Loss	Allosteric site	0.2769	0.00757	Loss	Helix	0.2653	0.066
NP_066919|CACNA1I	R1594Q	0.6776	Loss	Calmodulin-binding	0.4327	0.00522	Altered	MoRF	0.2362	0.0847	Altered	DNA-binding	0.2152	0.0176
NP_066921|CACNA1H	H1638R	0.8722	Loss	Zinc-binding	0.5824	0.00241	Loss	Nickel-binding	0.3467	0.00232	Altered	PPI residue	0.3246	0.00833
NP_066921|CACNA1H	N1003S	0.7172	Altered	Non-cytoplasmic loop	0.3353	0.00789	Altered	PPI hotspot	0.3163	0.00358	Gain	Helix	0.251	0.136
NP_066924|CLDN1	A82T	0.7416	Gain	Allosteric site	0.2438	0.0135	Gain	Helix	0.2364	0.2612	Altered	PPI residue	0.2108	0.1548
NP_066934|RECK	R69Q	0.68	Loss	Helix	0.2579	0.107	Gain	Loop	0.2385	0.3926	Gain	Intrinsic disorder	0.2315	0.1584
NP_066940|CRY2	G391S	0.9433	Gain	RSA	0.33	0.00279	Gain	Manganese-binding	0.2916	0.00299	Loss	Zinc-binding	0.2838	0.0168
NP_066959|RTN1	R596W	0.7561	Gain	Strand	0.2765	0.0128	Altered	PPI hotspot	0.2567	0.0155	Loss	Helix	0.2314	0.3191
NP_067036|PCTP	W101R	0.8116	Altered	PPI residue	0.2892	0.0316	Loss	Strand	0.2494	0.1101	Gain	ADP-ribosylation	0.1825	0.0552
NP_067632|PRDM12	R147C	0.9026	Loss	Strand	0.2358	0.2223	Loss	Loop	0.2046	0.6878	Altered	PPI hotspot	0.192	0.1169
NP_067638|TRPV4	R818C	0.7464	Loss	Calmodulin-binding	0.3068	0.0128	Loss	Helix	0.2507	0.1637	Loss	Loop	0.2473	0.2445
NP_067642|GNB4	D291G	0.9663	Loss	Zinc-binding	0.7347	0.000804	Loss	Manganese-binding	0.4192	0.00096	Loss	Sodium-binding	0.4113	0.000356
NP_068379|TSKS	A2V	0.7768	Loss	Intrinsic disorder	0.2988	0.0882	Loss	Strand	0.263	0.0351	Altered	PPI residue	0.2522	0.0811
NP_068579|EXOC4	D820G	0.7689	Altered	Non-cytoplasmic loop	0.3008	0.0218	Altered	Coiled coil	0.2698	0.0166	Altered	PPI residue	0.243	0.0927
NP_068585|BACH2	R52W	0.8733	Loss	Helix	0.3053	0.00498	Altered	PPI hotspot	0.2618	0.0115	Loss	Allosteric site	0.2479	0.0165
NP_068708|ST7	T50P	0.6752	Loss	Helix	0.2834	0.02	Altered	Non-cytoplasmic loop	0.2825	0.0299	Gain	Strand	0.2357	0.2366
NP_068712|GABRB3	D120N	0.9046	Altered	PPI residue	0.2978	0.0204	Altered	Non-cytoplasmic loop	0.2762	0.0445	Altered	PPI hotspot	0.2566	0.0157
NP_068712|GABRB3	E180G	0.9571	Loss	Manganese-binding	0.4373	0.000852	Altered	PPI residue	0.3423	0.00642	Loss	Zinc-binding0.3362	0.00964
NP_068712|GABRB3	M163I	0.9391	Altered	PPI residue	0.2709	0.0534	Loss	Helix	0.2616	0.0847	Altered	Non-cytoplasmic loop	0.2562	0.0687
NP_068712|GABRB3	N110D	0.8662	Altered	PPI residue	0.2841	0.0367	Altered	Non-cytoplasmic loop	0.272	0.0405	Gain	Helix	0.2534	0.1182
NP_068712|GABRB3	V78I	0.683	Altered	PPI residue	0.2922	0.0246	Gain	Manganese-binding	0.2687	0.00494	Altered	Non-cytoplasmic loop0.2571	0.0676
NP_068712|GABRB3	Y302C	0.9444	Altered	MoRF	0.2983	0.0223	Altered	PPI residue	0.2924	0.0245	Loss	Strand	0.263	0.0351
NP_068713|AXL	L620V	0.7465	Gain	Loop	0.2537	0.1328	Gain	Strand	0.2535	0.0924	Loss	Helix	0.2353	0.2928
NP_068761|TRAPPC11	E11K	0.8405	Altered	PPI residue	0.2314	0.1126	Gain	Helix	0.2252	0.3436	Altered	PPI hotspot	0.2161	0.0764
NP_068780|TEAD1	P52S	0.8389	Gain	Helix	0.281	0.0217	Altered	PPI residue	0.2636	0.0642	Altered	DNA-binding	0.2621	0.00507
NP_068781|ABR	E103K	0.8979	Loss	Helix	0.2742	0.0366	Gain	Strand	0.2587	0.0597	Altered	MoRF	0.2323	0.0858
NP_071345|PKNOX2	R304H	0.797	Altered	MoRF	0.2285	0.0974	Altered	PPI hotspot	0.2142	0.0804	Loss	Helix	0.2108	0.4239
NP_071347|RNF123	N1035S	0.6717	Loss	Helix	0.2509	0.1618	Altered	PPI hotspot	0.2306	0.0531	Altered	MoRF	0.1794	0.2072
NP_071397|PRDM16	R173H	0.7336	Gain	Strand	0.2577	0.0649	Loss	Loop	0.168	0.8125	Loss	Helix	0.146	0.6107
NP_071404|PERP	A29G	0.8567	Loss	Helix	0.2644	0.0701	Gain	Loop	0.2126	0.6455	Altered	PPI residue	0.1974	0.1883
NP_071407|CDH23	E956K	0.8365	Altered	Non-cytoplasmic loop	0.3031	0.0204	Altered	PPI residue	0.269	0.0562	Gain	RSA	0.2599	0.0281
NP_071415|MCCC2	R188G	0.9009	Gain	Zinc-binding	0.4624	0.006	Altered	PPI residue	0.319	0.0125	Altered	MoRF	0.2934	0.0249
NP_071426|LRRC4	L80V	0.7941	Altered	PPI residue	0.2872	0.0292	Gain	Strand	0.2584	0.0614	Gain	Loop	0.2543	0.125
NP_071426|LRRC4	N109K	0.9586	Gain	Strand	0.2529	0.0967	Loss	Loop	0.242	0.3401	Altered	PPI residue	0.1824	0.2292
NP_071439|DUS1L	R149C	0.9462	Loss	Allosteric site	0.4727	0.000166	Altered	DNA-binding	0.4171	0.000239	Loss	Strand	0.2754	0.0123
NP_071440|RRAGC	Q113E	0.8219	Loss	Strand	0.2496	0.1094	Loss	Loop	0.2299	0.5096	Altered	PPI residue	0.2146	0.1512
NP_071452|ABCG4	M112V	0.7207	Altered	PPI residue	0.3122	0.0127	Gain	Methylation	0.2546	0.000677	Loss	Helix	0.2453	0.2098
NP_071750|DPEP2	D91N	0.7852	Gain	Catalytic site	0.3042	0.00125	Loss	Manganese-binding	0.2777	0.00592	Loss	Loop	0.2539	0.1349
NP_071890|TPK1	G223R	0.7071	Gain	Strand	0.28	0.00961	Loss	Intrinsic disorder	0.2225	0.2372	Loss	Loop	0.2094	0.6626
NP_071900|NSD1	C1619R	0.9553	Loss	Zinc-binding	0.3545	0.00854	Gain	Helix	0.2664	0.0523	Gain	Loop	0.2368	0.419
NP_071902|RFWD2	H598R	0.9516	Loss	Zinc-binding	0.5017	0.00379	Loss	Strand	0.265	0.0293	Loss	Loop	0.255	0.1218
NP_071923|CDH24	R109Q	0.8733	Altered	PPI residue	0.2711	0.0484	Loss	RSA	0.2556	0.0313	Gain	Intrinsic disorder	0.2547	0.1126
NP_071924|WBSCR17	I379T	0.9017	Gain	Intrinsic disorder	0.3475	0.0198	Gain	Allosteric site	0.2702	0.00541	Altered	PPI residue	0.2682	0.0526
NP_071925|KLHL25	Q463R	0.8895	Altered	PPI hotspot	0.2619	0.0119	Loss	Strand	0.256	0.0651	Gain	Helix	0.2453	0.1823
NP_071933|ATG3	R224W	0.8002	Altered	PPI residue	0.3579	0.00314	Altered	Non-cytoplasmic loop	0.2899	0.0238	Altered	PPI hotspot	0.2766	0.00529
NP_071941|ACTR6	Y117C	0.9413	Altered	PPI hotspot	0.4679	0.000365	Altered	PPI residue	0.3777	0.00243	Loss	Manganese-binding	0.359	0.00185
NP_072046|DNMT3A	R635W	0.8858	Loss	Intrinsic disorder	0.2793	0.1154	Gain	Helix	0.2569	0.0956	Gain	Strand	0.2545	0.0848
NP_072046|DNMT3A	Y735C	0.914	Gain	Helix	0.2553	0.1055	Altered	PPI residue	0.1983	0.1912	Loss	Allosteric site	0.1795	0.061
NP_073603|CERK	D189G	0.8399	Altered	PPI residue	0.2901	0.0308	Gain	Loop	0.2706	0.0286	Gain	Strand	0.2577	0.0648
NP_073620|DEPTOR	E38Q	0.6901	Loss	Intrinsic disorder	0.2731	0.126	Gain	B-factor	0.1332	0.7471	Altered	MoRF	0.0895	0.5039
NP_073729|MAP1LC3B	H86R	0.8081	Altered	PPI residue	0.2922	0.0246	Gain	ADP-ribosylation	0.2548	0.00754	Gain	Helix	0.2514	0.1336
NP_073732|ELOVL1	R131Q	0.7084	Loss	Helix	0.2709	0.0455	Gain	Loop	0.2664	0.0395	Gain	Strand	0.2573	0.0672
NP_073739|YTHDC2	R242C	0.881	Gain	Zinc-binding	0.8298	0.000395	Loss	Loop	0.2971	0.00762	Loss	Strand	0.2632	0.0344
NP_073743|USP46	T180I	0.944	Gain	Zinc-binding	0.2681	0.0266	Gain	Strand	0.2584	0.0614	Loss	Loop	0.2433	0.3167
NP_073744|FAM129B	E449K	0.8964	Gain	Acetylation	0.2963	0.00394	Loss	Zinc-binding	0.1904	0.071	Altered	PPI residue	0.1687	0.2559
NP_075045|PAPOLG	P417T	0.8353	Loss	Intrinsic disorder	0.2908	0.0983	Altered	PPI residue	0.2545	0.0781	Loss	Strand	0.2416	0.1753
NP_075266|ACSL4	R570C	0.9592	Gain	Zinc-binding	0.6904	0.00164	Loss	Allosteric site	0.4599	0.0002	Loss	Helix	0.2689	0.052
NP_075565|COA7	G3R	0.8954	Gain	Intrinsic disorder	0.2688	0.0875	Altered	MoRF	0.2556	0.062	Loss	RSA	0.2209	0.0602
NP_076950|DDX50	G156R	0.9256	Altered	PPI residue	0.2781	0.0392	Loss	Loop	0.2626	0.0585	Gain	Helix	0.2307	0.3057
NP_076950|DDX50	P466L	0.8923	Loss	Intrinsic disorder	0.3534	0.0441	Altered	PPI residue	0.3371	0.00565	Gain	RSA	0.3222	0.00384
NP_076991|METTL16	L170P	0.9533	Altered	Stability	0.5594	0.00126	Gain	B-factor	0.2735	0.00914	Loss	Loop	0.2561	0.1085
NP_077269|FAM134A	I207F	0.8737	Gain	Strand	0.2642	0.037	Loss	Helix	0.2513	0.159	Altered	PPI hotspot	0.2381	0.0405
NP_078772|IRF2BPL	F30L	0.9059	Altered	Non-cytoplasmic loop	0.2766	0.0441	Gain	Zinc-binding	0.2576	0.0313	Gain	Helix	0.2527	0.1233
NP_078780|PRDM14	G513W	0.7355	Loss	Intrinsic disorder	0.3389	0.0527	Loss	Strand	0.2547	0.0724	Loss	Loop	0.2469	0.2502
NP_078841|CCNJL	W188R	0.8952	Gain	Helix	0.2414	0.2178	Gain	Loop	0.1991	0.7123	Loss	Strand	0.1759	0.4319
NP_078850|NDNF	Y64C	0.8507	Altered	Non-cytoplasmic loop	0.2733	0.048	Loss	Strand	0.2551	0.0702	Altered	PPI hotspot	0.2499	0.0232
NP_078868|SRD5A3	V268D	0.8095	Gain	Helix	0.2862	0.0163	Altered	PPI hotspot	0.245	0.03	Loss	Loop	0.2406	0.3642
NP_078941|TBL1XR1	L282P	0.9797	Altered	Stability	0.3966	0.00304	Altered	PPI residue	0.3561	0.00326	Gain	RSA	0.305	0.00692
NP_078969|ECHDC3	A69V	0.679	Loss	Intrinsic disorder	0.3267	0.0614	Gain	Helix	0.2526	0.1245	Loss	B-factor	0.2323	0.1183
NP_079035|NIPAL2	Y245H	0.764	Altered	PPI hotspot	0.3118	0.00214	Altered	MoRF	0.295	0.024	Gain	Helix	0.249	0.1515
NP_079093|THSD4	P839L	0.8565	Loss	Intrinsic disorder	0.3413	0.0511	Gain	Helix	0.2731	0.0351	Loss	Loop	0.2545	0.1277
NP_079128|AGO3	G332R	0.9464	Altered	PPI residue	0.255	0.0708	Loss	Strand	0.2486	0.1162	Loss	Loop	0.2457	0.2721
NP_079131|ACTR5	K206E	0.6805	Altered	Non-cytoplasmic loop	0.2807	0.0316	Altered	PPI residue	0.2806	0.0408	Gain	Helix	0.255	0.1071
NP_079163|DHDDS	R38H	0.9069	Gain	Copper-binding	0.3587	0.000156	Gain	Zinc-binding	0.3455	0.0117	Altered	DNA-binding	0.2955	0.00318
NP_079170|NOL10	D372E	0.7028	Loss	RSA	0.2976	0.0101	Altered	PPI residue	0.2858	0.0349	Altered	Non-cytoplasmic loop	0.2857	0.034
NP_079334|TRIM46	G732R	0.888	Gain	Strand	0.2637	0.0386	Loss	Loop	0.2539	0.1351	Gain	ADP-ribosylation	0.2317	0.0134
NP_079408|WDR19	G491R	0.7956	Loss	Loop	0.2734	0.0248	Gain	Strand	0.2579	0.064	Altered	Non-cytoplasmic loop	0.1998	0.1444
NP_079436|WDR26	P242L	0.7465	Gain	Helix	0.2855	0.017	Loss	Loop	0.1361	0.8687	Loss	B-factor	0.1336	0.782
NP_079458|FAM214B	C381Y	0.9087	Altered	PPI residue	0.3389	0.0054	Altered	PPI hotspot	0.3265	0.00152	Gain	Loop	0.2897	0.00891
NP_079461|TANC2	A794V	0.898	Loss	Helix	0.2281	0.3398	Loss	B-factor	0.1588	0.6039	Gain	Loop	0.1539	0.8415
NP_079461|TANC2	H1689R	0.7084	Gain	Intrinsic disorder	0.3164	0.0348	Gain	Helix	0.2628	0.0659	Loss	Loop	0.2557	0.1137
NP_079461|TANC2	R760C	0.8446	Loss	Manganese-binding	0.3143	0.00327	Gain	Loop	0.2605	0.0665	Loss	Strand	0.2507	0.1005
NP_079484|PDGFD	C360R	0.9258	Loss	Zinc-binding	0.7321	0.000818	Gain	Intrinsic disorder	0.4056	0.00748	Gain	Helix	0.2728	0.0358
NP_079511|TNKS2	L760P	0.9667	Gain	Intrinsic disorder	0.2426	0.1342	Gain	Loop	0.2424	0.3277	Altered	PPI residue	0.242	0.0874
NP_079534|VWA7	G387R	0.8501	Altered	Non-cytoplasmic loop	0.2933	0.0216	Loss	B-factor	0.2837	0.0168	Gain	Helix	0.2718	0.0378
NP_085131|INTS5	V946F	0.9322	Altered	PPI hotspot	0.2447	0.0309	Gain	Helix	0.2438	0.1961	Gain	Loop	0.221	0.5887
NP_112219|ADAMTS10	E517K	0.8485	Altered	Non-cytoplasmic loop	0.2958	0.0254	Gain	Disulfide linkage	0.2446	0.00741	Loss	Catalytic site	0.2422	0.00605
NP_112494|KIF18A	P20L	0.8884	Altered	DNA-binding	0.2937	0.00331	Loss	Intrinsic disorder	0.2831	0.1097	Loss	Allosteric site	0.2737	0.00837
NP_112573|TCF7L1	D216Y	0.7075	Altered	MoRF	0.3103	0.0204	Loss	Phosphorylation	0.295	0.0189	Loss	Loop	0.2495	0.2047
NP_113584|HUWE1	R4237C	0.9037	Altered	MoRF	0.2924	0.0255	Loss	Helix	0.2596	0.0964	Loss	RSA	0.1963	0.0911
NP_114104|TEKT3	R403C	0.9141	Loss	Intrinsic disorder	0.296	0.0917	Loss	Helix	0.274	0.0371	Loss	Loop	0.2586	0.085
NP_114108|MRPS5	G138S	0.7805	Altered	PPI residue	0.2827	0.034	Altered	DNA-binding	0.2648	0.00463	Gain	Strand	0.2576	0.0658
NP_115495|ADGRV1	D348V	0.8828	Loss	Zinc-binding	0.558	0.00284	Loss	Sodium-binding	0.4773	0.000112	Loss	Nickel-binding	0.471	0.000921
NP_115519|ZRANB3	I745T	0.7648	Altered	Stability	0.8998	0.0002	Loss	Loop	0.2513	0.1762	Gain	Strand	0.2495	0.1229
NP_115584|ANTXR1	T404I	0.7949	Loss	Intrinsic disorder	0.3456	0.0485	Loss	B-factor	0.2671	0.0309	Loss	Loop	0.2555	0.1154
NP_115593|ANKRD17	E1408D	0.7236	Gain	RSA	0.2942	0.0102	Altered	PPI residue	0.2707	0.0489	Loss	Helix	0.2567	0.1152
NP_115605|SLITRK6	R635C	0.6958	Loss	Intrinsic disorder	0.4285	0.0181	Altered	MoRF	0.2703	0.0427	Gain	Helix	0.2664	0.0524
NP_115618|PLXNA1	A729T	0.7374	Gain	Strand	0.2695	0.0234	Gain	Intrinsic disorder	0.216	0.1985	Gain	B-factor	0.2053	0.2072
NP_115618|PLXNA1	D1696N	0.7592	Loss	Helix	0.2587	0.1019	Altered	Non-cytoplasmic loop	0.207	0.1407	Loss	RSA	0.1793	0.1146
NP_115618|PLXNA1	M1401L	0.6889	Loss	Helix	0.2689	0.052	Loss	Loop	0.2271	0.5378	Loss	B-factor	0.1552	0.6311
NP_115729|VPS25	P58Q	0.7453	Loss	Loop	0.2699	0.0317	Gain	Helix	0.2472	0.1658	Gain	Intrinsic disorder	0.2397	0.1401
NP_115761|FAXDC2	G298E	0.8023	Gain	Zinc-binding	0.4273	0.00728	Gain	Nickel-binding	0.3331	0.00377	Gain	Helix	0.2812	0.0215
NP_115806|BRSK1	E707G	0.8553	Altered	MoRF	0.2835	0.0312	Loss	Helix	0.2666	0.0605	Gain	Calmodulin-binding	0.2311	0.0213
NP_115806|BRSK1	G46E	0.881	Altered	DNA-binding	0.2756	0.00341	Gain	Strand	0.2554	0.0787	Gain	Loop	0.2527	0.1472
NP_115820|SLX4	F708L	0.7052	Loss	Strand	0.2996	0.00203	Gain	Helix	0.2723	0.0366	Loss	Nickel-binding	0.246	0.0119
NP_115878|ACRBP	G357R	0.7772	Loss	RSA	0.2744	0.0195	Gain	Helix	0.2599	0.0789	Loss	Loop	0.2341	0.4601
NP_115893|UNC80	K2532T	0.841	Loss	Helix	0.2615	0.0851	Loss	Allosteric site	0.2198	0.0309	Gain	Loop	0.1473	0.8529
NP_115920|KIRREL3	R161H	0.697	Gain	Loop	0.2674	0.0365	Loss	Strand	0.2585	0.0525	Loss	RSA	0.2054	0.0792
NP_116124|BEST3	R130S	0.9294	Loss	Helix	0.2363	0.285	Altered	PPI residue	0.1411	0.3204	Altered	PPI hotspot	0.1409	0.2287
NP_116196|FBXO18	V805M	0.7233	Altered	DNA-binding	0.2593	0.00544	Loss	Strand	0.2507	0.1005	Gain	Catalytic site	0.2302	0.00713
NP_116211|FAM136A	R8L	0.6968	Loss	Intrinsic disorder	0.4746	0.00986	Altered	MoRF	0.2283	0.0927	Loss	B-factor	0.129	0.8101
NP_150094|CSMD1	V1800E	0.8773	Altered	Non-cytoplasmic loop	0.3373	0.00478	Gain	Disulfide linkage	0.285	0.000989	Gain	Zinc-binding0.2830	0.0214
NP_150375|KCNH7	H402Q	0.8988	Altered	PPI hotspot	0.2844	0.00422	Gain	Helix	0.2589	0.0841	Gain	Strand	0.2511	0.1104
NP_150638|MRFAP1	V118D	0.8099	Altered	MoRF	0.2848	0.0302	Gain	Loop	0.2764	0.0191	Gain	Helix	0.2622	0.0689
NP_219499|CTTNBP2	H918Y	0.9095	Loss	Zinc-binding	0.8745	0.000229	Altered	PPI residue	0.4125	0.000585	Loss	Nickel-binding	0.2575	0.00912
NP_284941|MFN1	S504C	0.7506	Gain	Helix	0.2649	0.0578	Loss	Loop	0.2492	0.2095	Altered	Non-cytoplasmic loop	0.2453	0.0794
NP_443096|TIFA	G120R	0.6914	Loss	Loop	0.2485	0.2229	Gain	Strand	0.2258	0.2949	Altered	PPI residue	0.2232	0.1302
NP_443099|NALCN	S1264L	0.9104	Altered	Non-cytoplasmic loop	0.2603	0.0638	Gain	Helix	0.245	0.1847	Altered	PPI residue	0.2373	0.1014
NP_443108|NACC1	R468C	0.7802	Loss	Calmodulin-binding	0.4964	0.00277	Altered	DNA-binding	0.4183	0.000234	Loss	Allosteric site	0.3905	0.000672
NP_476516|NAA15	K338N	0.679	Loss	Helix	0.2678	0.0562	Gain	Loop	0.2279	0.528	Loss	B-factor	0.2198	0.1766
NP_510965|PUF60	G491R	0.8585	Gain	Helix	0.2638	0.0619	Loss	Loop	0.2548	0.1244	Gain	Strand	0.2468	0.1448
NP_510965|PUF60	R298W	0.934	Loss	RSA	0.3068	0.00774	Altered	PPI residue	0.2531	0.0799	Gain	Strand	0.2476	0.1374
NP_536350|GNAS	A752T	0.7151	Altered	PPI residue	0.2692	0.0512	Loss	Helix	0.2559	0.1212	Altered	Coiled coil	0.2265	0.0211
NP_543148|UNC5D	C770Y	0.8479	Gain	Strand	0.2893	0.00464	Loss	Loop	0.245	0.2868	Altered	PPI hotspot	0.2287	0.0571
NP_569057|COLEC12	W717C	0.954	Gain	Zinc-binding	0.5069	0.0047	Altered	PPI hotspot	0.3692	0.0018	Altered	MoRF	0.3546	0.00827
NP_569713|KLHL6	N570K	0.7415	Altered	PPI residue	0.3238	0.0107	Gain	B-factor	0.2558	0.0213	Gain	Loop	0.2503	0.1862
NP_570124|ASZ1	F282C	0.8415	Loss	Loop	0.2603	0.0725	Loss	Helix	0.1908	0.4903	Gain	Zinc-binding	0.175	0.0906
NP_570629|DPP6	A314T	0.8446	Gain	RSA	0.2778	0.0169	Altered	Non-cytoplasmic loop	0.2684	0.0446	Gain	Sodium-binding	0.2676	0.00792
NP_573400|PTPRT	R266C	0.9361	Gain	Zinc-binding	0.6532	0.00216	Altered	Non-cytoplasmic loop	0.3337	0.00834	Altered	PPI residue	0.3283	0.00941
NP_588608|PAQR8	G54S	0.8178	Loss	Loop	0.2585	0.0857	Gain	Strand	0.2296	0.2744	Altered	PPI hotspot	0.2243	0.0635
NP_602304|RFX3	A508E	0.845	Altered	Coiled coil	0.3796	0.00746	Gain	Helix	0.2446	0.1883	Loss	ADP-ribosylation	0.1534	0.1385
NP_602304|RFX3	I459T	0.8628	Altered	Stability	0.16	0.0185	Loss	Acetylation	0.1468	0.0912	Gain	B-factor	0.1306	0.7648
NP_602304|RFX3	V489L	0.7904	Altered	Coiled coil	0.2619	0.0125	Altered	PPI hotspot	0.1708	0.1569	Loss	Calmodulin-binding	0.1362	0.0734
NP_612401|SHKBP1	R460C	0.9416	Altered	DNA-binding	0.4043	0.000317	Altered	Non-cytoplasmic loop	0.3072	0.0183	Altered	PPI residue	0.2903	0.0306
NP_612401|SHKBP1	S553C	0.7365	Loss	Intrinsic disorder	0.3329	0.0566	Loss	Strand	0.2661	0.0266	Loss	Loop	0.257	0.0991
NP_619636|TMC1	M411K	0.7115	Altered	Non-cytoplasmic loop	0.2925	0.0221	Gain	Helix	0.2181	0.3842	Gain	B-factor	0.2008	0.2345
NP_619639|PKHD1	P1573R	0.7811	Altered	PPI residue	0.312	0.0156	Gain	Strand	0.2726	0.0176	Loss	Loop	0.2015	0.7016
NP_620124|RHOT2	V81A	0.6913	Altered	PPI residue	0.271	0.0485	Gain	Loop	0.2517	0.1631	Gain	Allosteric site	0.2123	0.0297
NP_620128|SLC25A46	H56P	0.8929	Gain	Intrinsic disorder	0.3751	0.0123	Altered	MoRF	0.2711	0.0457	Gain	Loop	0.2606	0.0661
NP_620128|SLC25A46	L174F	0.7232	Altered	Non-cytoplasmic loop	0.2718	0.0497	Altered	PPI residue	0.2497	0.0773	Loss	Helix	0.1544	0.5876
NP_620132|MRRF	G175E	0.8981	Gain	Zinc-binding	0.2888	0.0197	Loss	Allosteric site	0.2838	0.00639	Altered	PPI residue	0.2789	0.043
NP_620599|CD151	A67V	0.7074	Loss	Helix	0.3224	0.00198	Gain	Strand	0.279	0.0105	Altered	Non-cytoplasmic loop	0.1741	0.1996
NP_620637|MAPK8	G171S	0.9299	Gain	RSA	0.3265	0.00317	Altered	PPI residue	0.2663	0.0554	Gain	Sodium-binding	0.2313	0.0203
NP_624302|MASP1	Y294N	0.76	Gain	Intrinsic disorder	0.2803	0.0697	Altered	PPI residue	0.2668	0.0594	Loss	Loop	0.2592	0.0803
NP_647475|ANGPTL4	F202C	0.8687	Altered	Non-cytoplasmic loop	0.3146	0.0146	Altered	PPI residue	0.2566	0.0751	Loss	Loop	0.251	0.1802
NP_653191|ANKRD22	A138T	0.6888	Gain	Zinc-binding	0.2781	0.0228	Loss	Helix	0.2685	0.0534	Gain	Loop	0.2496	0.1971
NP_653213|LOXHD1	W502C	0.8851	Loss	Intrinsic disorder	0.2719	0.1284	Loss	Strand	0.2554	0.0687	Loss	Loop	0.2545	0.1275
NP_653234|KCNH8	H462Y	0.872	Altered	PPI hotspot	0.3776	0.000511	Gain	Helix	0.2545	0.1106	Gain	Loop	0.1386	0.8658
NP_653252|PXDNL	C1446Y	0.7921	Altered	MoRF	0.4286	0.00275	Loss	Zinc-binding	0.3934	0.00674	Loss	Disulfide linkage	0.2583	0.00454
NP_653271|A2ML1	E972K	0.78	Loss	Manganese-binding	0.2891	0.00489	Loss	Loop	0.2805	0.0161	Altered	PPI residue	0.2784	0.0389
NP_653292|CAPN12	P342L	0.7121	Loss	Intrinsic disorder	0.294	0.0941	Loss	Strand	0.2614	0.0402	Loss	Loop	0.2587	0.0839
NP_653300|ATP1A4	P174S	0.7952	Gain	Strand	0.2625	0.0428	Altered	PPI residue	0.2586	0.0718	Gain	Helix	0.2583	0.0873
NP_653311|SEPT10	W282S	0.9606	Altered	PPI residue	0.4348	0.000448	Altered	DNA-binding	0.3337	0.00124	Loss	Strand	0.2575	0.0575
NP_653319|SPICE1	G367V	0.7341	Loss	Loop	0.2577	0.0926	Loss	Intrinsic disorder	0.2526	0.1669	Gain	Helix	0.2526	0.1245
NP_660143|MAP2K5	T315M	0.9109	Altered	Non-cytoplasmic loop	0.3885	0.00172	Altered	PPI residue	0.3256	0.0102	Loss	RSA	0.2904	0.0124
NP_660208|SPATA5	I825T	0.7087	Gain	Potassium-binding	0.3467	7.31e-05	Gain	Sodium-binding	0.3117	0.00197	Altered	PPI residue	0.3094	0.0139
NP_663768|SSBP3	A33V	0.889	Loss	Helix	0.2756	0.0334	Loss	Loop	0.251	0.1799	Altered	MoRF	0.2033	0.1428
NP_665698|TTC21A	G637R	0.6862	Loss	Loop	0.2919	0.0094	Loss	Zinc-binding	0.2779	0.0183	Altered	Coiled coil	0.2587	0.0128
NP_683763|CLDN19	N111K	0.8497	Loss	Strand	0.251	0.0982	Altered	Non-cytoplasmic loop	0.2409	0.0841	Loss	Loop	0.2378	0.4086
NP_689518|POGLUT1	R226W	0.7421	Loss	Helix	0.2759	0.0326	Loss	Intrinsic disorder	0.2554	0.1616	Loss	Loop	0.2517	0.1684
NP_689603|TMEM178A	R238W	0.9084	Altered	PPI hotspot	0.3687	0.00181	Altered	Non-cytoplasmic loop	0.2968	0.0246	Altered	MoRF	0.2886	0.0311
NP_689660|LRFN5	R253H	0.7845	Gain	Loop	0.2639	0.0486	Gain	Helix	0.2421	0.2113	Altered	Non-cytoplasmic loop	0.2408	0.0732
NP_689704|PM20D1	L16P	0.8746	Altered	Signal helix	0.3932	7.31e-05	Gain	Intrinsic disorder	0.2099	0.2149	Loss	Helix	0.1505	0.5986
NP_689707|DCST1	L599S	0.6709	Gain	Calmodulin-binding	0.2696	0.0116	Gain	Intrinsic disorder	0.2313	0.1591	Altered	MoRF	0.2199	0.1084
NP_689854|ARID2	R314C	0.7038	Loss	Strand	0.2588	0.0513	Loss	Helix	0.2555	0.1247	Loss	Loop	0.2064	0.6788
NP_689931|VWCE	R215P	0.7538	Loss	Intrinsic disorder	0.2645	0.1427	Gain	Loop	0.2577	0.0879	Loss	Strand	0.2451	0.1448
NP_689935|HEPACAM	R92W	0.8188	Altered	Non-cytoplasmic loop	0.3737	0.0025	Altered	PPI residue	0.3109	0.0132	Gain	Strand	0.26	0.0537
NP_694591|TDRD9	W914C	0.9575	Gain	Zinc-binding	0.4404	0.0067	Altered	PPI hotspot	0.3677	0.00183	Altered	PPI residue	0.3254	0.0102
NP_694955|CEP120	H66R	0.8555	Gain	Helix	0.2771	0.0274	Loss	Loop	0.257	0.0996	Altered	DNA-binding	0.2347	0.0094
NP_699163|ERI1	C243Y	0.887	Loss	Helix	0.2444	0.2183	Gain	Loop	0.2252	0.5533	Loss	RSA	0.1636	0.1371
NP_705718|CAMK1D	A71D	0.9221	Altered	Coiled coil	0.386	0.00729	Altered	DNA-binding	0.3216	0.000862	Gain	RSA	0.2897	0.0118
NP_714919|RTP1	M112V	0.6758	Gain	Loop	0.2501	0.1897	Gain	Strand	0.2472	0.1411	Altered	PPI hotspot	0.1916	0.1177
NP_722549|MINK1	C269R	0.9583	Altered	MoRF	0.3587	0.00885	Gain	Intrinsic disorder	0.2848	0.0636	Gain	Helix	0.2541	0.1135
NP_733751|KMT2C	A4433V	0.7938	Loss	Helix	0.2823	0.0215	Loss	Zinc-binding	0.2606	0.0246	Gain	Loop	0.211	0.6542
NP_733751|KMT2C	T954I	0.6792	Gain	Helix	0.2599	0.0788	Gain	Strand	0.2598	0.0546	Loss	Loop	0.2471	0.2463
NP_733751|KMT2C	W4587C	0.9623	Altered	PPI hotspot	0.3417	0.00268	Loss	Strand	0.2693	0.0202	Altered	PPI residue	0.2301	0.1153
NP_733932|KCNJ15	R133C	0.965	Altered	Non-cytoplasmic loop	0.3836	0.00194	Altered	PPI residue	0.3152	0.0141	Loss	RSA	0.2934	0.0114
NP_733936|ALDH5A1	G222S	0.8826	Gain	RSA	0.3299	0.0028	Altered	PPI residue	0.312	0.0128	Loss	Loop	0.2586	0.0854
NP_742024|ABTB1	M143R	0.689	Gain	Helix	0.2496	0.1469	Loss	Loop	0.2176	0.6119	Altered	PPI residue	0.1797	0.2309
NP_742105|KCNQ2	R144Q	0.8148	Loss	Helix	0.26	0.0938	Gain	Strand	0.2591	0.058	Altered	PPI hotspot	0.2284	0.0576
NP_742105|KCNQ2	R581G	0.8418	Loss	Helix	0.2983	0.00773	Altered	MoRF	0.2768	0.0368	Loss	Intrinsic disorder	0.1895	0.3288
NP_751911|CAMK2G	R292P	0.9516	Loss	Calmodulin-binding	0.3495	0.00962	Gain	Acetylation	0.3158	0.003	Altered	MoRF	0.2922	0.0256
NP_758438|TFAP2D	T397S	0.7731	Altered	Non-cytoplasmic loop	0.1875	0.1675	Altered	PPI residue	0.1824	0.2245	Gain	Allosteric site	0.1437	0.0911
NP_758872|KCNH1	R357Q	0.9007	Gain	Helix	0.2506	0.1395	Loss	Calmodulin-binding	0.241	0.0251	Altered	PPI hotspot	0.1639	0.1726
NP_766638|SCUBE1	R755H	0.8529	Gain	Zinc-binding	0.4694	0.00578	Gain	Loop	0.2523	0.1539	Gain	Strand	0.2481	0.134
NP_775259|UNC45B	T202I	0.76	Gain	Helix	0.2512	0.1352	Loss	B-factor	0.1326	0.7882	Loss	Intrinsic disorder	0.1305	0.4906
NP_775293|ATP2A1	R324S	0.9188	Gain	RSA	0.3466	0.00151	Altered	DNA-binding	0.3009	0.00285	Altered	PPI residue	0.2873	0.0291
NP_775293|ATP2A1	T172M	0.7987	Loss	Strand	0.259	0.0504	Gain	Helix	0.2411	0.22	Loss	Loop	0.2411	0.3563
NP_775746|DCUN1D3	M1T	0.9194	Loss	Strand	0.2525	0.0875	Gain	B-factor	0.1428	0.6781	Gain	Helix	0.1261	0.6719
NP_775810|ZNF596	H497P	0.8109	Loss	Zinc-binding	0.3308	0.01	Gain	Intrinsic disorder	0.2737	0.0797	Altered	PPI residue	0.2717	0.0476
NP_775833|KCTD20	G150R	0.8229	Altered	PPI residue	0.2952	0.0223	Loss	Loop	0.2662	0.0424	Gain	Helix	0.2352	0.2706
NP_775873|DIP2B	I303N	0.7779	Gain	B-factor	0.2676	0.0121	Loss	Helix	0.2412	0.2455	Altered	MoRF	0.2398	0.0751
NP_775873|DIP2B	V861M	0.7155	Loss	Manganese-binding	0.342	0.00223	Loss	Catalytic site	0.3057	0.00169	Gain	Intrinsic disorder	0.2696	0.0861
NP_775899|DNAH17	R4432C	0.9576	Altered	PPI residue	0.3808	0.00221	Altered	Non-cytoplasmic loop	0.3703	0.00277	Altered	PPI hotspot	0.2556	0.0166
NP_775954|XKR6	R255G	0.7177	Loss	Calmodulin-binding	0.3794	0.00792	Gain	Strand	0.2939	0.00345	Gain	Loop	0.2583	0.0822
NP_777562|LDLRAD3	F159S	0.845	Gain	Intrinsic disorder	0.4976	0.00179	Loss	Loop	0.2638	0.0525	Gain	B-factor	0.2265	0.0984
NP_777576|UBR1	L712P	0.9547	Loss	Helix	0.3026	0.00585	Loss	Loop	0.2569	0.1006	Altered	PPI residue	0.1365	0.3313
NP_777598|FRMD3	F239L	0.8351	Altered	PPI residue	0.3219	0.0114	Loss	Loop	0.2578	0.0913	Loss	Strand	0.2533	0.0818
NP_777636|ZDHHC22	L209F	0.815	Gain	Strand	0.2983	0.00259	Loss	Helix	0.2124	0.4173	Altered	PPI residue	0.17	0.2574
NP_787082|PRPS1L1	D188Y	0.8842	Loss	RSA	0.4695	0.000229	Loss	Sodium-binding	0.3789	0.000648	Loss	Zinc-binding	0.3737	0.00754
NP_787082|PRPS1L1	G61D	0.8798	Gain	Zinc-binding	0.3534	0.0111	Gain	Potassium-binding	0.3211	0.000258	Gain	Sodium-binding	0.2953	0.00315
NP_803187|DICER1	K376E	0.7235	Loss	Acetylation	0.2803	0.00599	Loss	Loop	0.2589	0.0826	Loss	Phosphorylation	0.1676	0.1322
NP_803187|DICER1	R790W	0.7864	Loss	Helix	0.268	0.0552	Gain	Loop	0.2583	0.0824	Loss	B-factor	0.2045	0.2648
NP_803875|PKHD1L1	I358T	0.7167	Altered	Stability	0.4513	0.00226	Gain	Intrinsic disorder	0.3204	0.0323	Altered	PPI residue	0.3005	0.0186
NP_817124|TUBB8	R359W	0.9384	Altered	PPI residue	0.317	0.0134	Altered	Non-cytoplasmic loop	0.3096	0.017	Gain	Strand	0.2996	0.0023
NP_821158|GGT7	E207D	0.8986	Gain	Sodium-binding	0.3917	0.000209	Loss	Catalytic site	0.3446	0.000872	Gain	Potassium-binding	0.3062	0.000477
NP_848537|FERMT3	N596S	0.6754	Altered	PPI residue	0.2769	0.0408	Gain	Strand	0.2733	0.0167	Altered	Non-cytoplasmic loop	0.2732	0.048
NP_848588|NOTUM	T159I	0.692	Altered	Non-cytoplasmic loop	0.2929	0.0276	Loss	Intrinsic disorder	0.2679	0.1361	Loss	Loop	0.2544	0.1295
NP_848602|OAF	R83P	0.911	Loss	Helix	0.3221	0.00201	Gain	Loop	0.2338	0.4597	Gain	Strand	0.2024	0.3761
NP_849193|STT3B	R733H	0.7406	Altered	PPI residue	0.2875	0.0332	Altered	Non-cytoplasmic loop	0.279	0.0333	Gain	Loop	0.2634	0.0508
NP_851322|SLCO4C1	S418G	0.7448	Altered	Non-cytoplasmic loop	0.3337	0.00833	Altered	PPI residue	0.316	0.0138	Gain	Loop	0.251	0.1746
NP_851820|NLGN3	R195W	0.8395	Loss	Intrinsic disorder	0.4266	0.0185	Altered	MoRF	0.2663	0.0506	Loss	B-factor	0.2592	0.0414
NP_852146|LDLRAD4	G22S	0.8545	Altered	Non-cytoplasmic loop	0.2551	0.0595	Gain	Strand	0.2523	0.101	Loss	Loop	0.2493	0.2084
NP_853512|KRT25	K219N	0.7076	Altered	Coiled coil	0.8734	0.00142	Loss	Intrinsic disorder	0.2731	0.126	Loss	B-factor	0.2298	0.1288
NP_859050|PPP2R1B	R270C	0.7621	Loss	Helix	0.2699	0.0487	Loss	Loop	0.2565	0.1041	Altered	PPI residue	0.2339	0.1009
NP_859064|UBXN2A	H198R	0.7593	Loss	Zinc-binding	0.4984	0.00385	Gain	Calmodulin-binding	0.284	0.00969	Altered	DNA-binding	0.2538	0.00617
NP_863651|APAF1	V702A	0.8222	Loss	Zinc-binding	0.315	0.0116	Loss	Strand	0.2494	0.1106	Loss	Loop	0.2488	0.217
NP_870989|GRM7	R622Q	0.8839	Altered	Non-cytoplasmic loop	0.3076	0.0132	Altered	PPI residue	0.2661	0.0604	Gain	Loop	0.2528	0.1466
NP_872313|KRT80	I313N	0.894	Gain	Intrinsic disorder	0.3881	0.00996	Altered	MoRF	0.3703	0.0066	Loss	Calmodulin-binding	0.2267	0.03
NP_877496|ELMO2	G56V	0.8384	Altered	PPI residue	0.2916	0.0252	Loss	Strand	0.2645	0.0308	Loss	Loop	0.2582	0.0886
NP_878918|SYNE2	F525C	0.6863	Gain	Helix	0.274	0.033	Loss	Loop	0.2536	0.1389	Altered	Non-cytoplasmic loop	0.219	0.1179
NP_891988|PLOD2	N427D	0.9084	Altered	Non-cytoplasmic loop	0.2575	0.0673	Altered	PPI hotspot	0.256	0.0164	Gain	Loop	0.2454	0.2726
NP_892006|SYNE1	Y282C	0.6728	Gain	Zinc-binding	0.3955	0.00846	Altered	PPI residue	0.2457	0.0891	Loss	Helix	0.2409	0.2483
NP_892021|ZNF326	C12S	0.859	Loss	Disulfide linkage	0.9784	8.77e-05	Gain	Intrinsic disorder	0.5001	0.00172	Loss	Zinc-binding	0.4032	0.00641
NP_898885|PRSS38	P272S	0.7082	Gain	Sodium-binding	0.3088	0.00213	Gain	RSA	0.2964	0.0094	Loss	Loop	0.2687	0.0351
NP_899200|ADCY5	A534T	0.8852	Loss	Zinc-binding	0.2659	0.0224	Gain	Loop	0.2372	0.4132	Altered	PPI residue	0.211	0.1599
NP_899200|ADCY5	R603C	0.831	Loss	RSA	0.313	0.00649	Loss	Intrinsic disorder	0.3094	0.0768	Gain	Zinc-binding	0.3092	0.0156
NP_899243|EML5	H902R	0.9502	Loss	Zinc-binding	0.921	0.000102	Loss	Nickel-binding	0.8474	2.44e-05	Loss	Manganese-binding	0.3093	0.00353
NP_919274|SLC16A9	C69F	0.88	Gain	Helix	0.274	0.033	Gain	Loop	0.243	0.3168	Loss	B-factor	0.1116	0.8976
NP_919289|KIF24	G513S	0.7755	Altered	PPI residue	0.3038	0.0169	Loss	Loop	0.2533	0.1437	Gain	Helix	0.252	0.1289
NP_919290|ZBTB41	Y886H	0.6753	Gain	Intrinsic disorder	0.344	0.021	Altered	MoRF	0.2549	0.0588	Altered	PPI hotspot	0.2476	0.0264
NP_937858|FAM13C	S238L	0.7992	Loss	Intrinsic disorder	0.3993	0.0258	Gain	Helix	0.2551	0.1067	Loss	Loop	0.2336	0.4668
NP_938073|KLHL17	L239P	0.7695	Gain	Intrinsic disorder	0.2616	0.1001	Loss	Helix	0.2574	0.1108	Gain	Loop	0.2189	0.6046
NP_940818|CHMP2A	M103I	0.7318	Loss	Intrinsic disorder	0.4171	0.0209	Loss	Calmodulin-binding	0.2778	0.0163	Gain	Acetylation	0.2479	0.0129
NP_940891|CCDC84	C10Y	0.9501	Loss	Zinc-binding	0.3172	0.0113	Loss	Helix	0.2822	0.0217	Loss	Intrinsic disorder	0.2748	0.123
NP_940891|CCDC84	V282A	0.8085	Gain	Intrinsic disorder	0.3713	0.013	Altered	MoRF	0.3226	0.0162	Loss	RSA	0.255	0.0317
NP_940905|KCNT2	G362R	0.9103	Loss	Strand	0.2455	0.1413	Gain	Loop	0.2071	0.6754	Altered	PPI residue	0.195	0.1993
NP_940918|GALNT18	E357K	0.9508	Loss	Manganese-binding	0.6094	0.000224	Loss	Catalytic site	0.3463	0.000852	Loss	Zinc-binding0.3077	0.0124
NP_940978|AGRN	C877R	0.952	Gain	Strand	0.28	0.00964	Loss	Zinc-binding	0.2666	0.0222	Altered	Non-cytoplasmic loop	0.2072	0.1298
NP_940984|KLHL30	R335Q	0.7361	Gain	Intrinsic disorder	0.2692	0.0868	Altered	PPI residue	0.2672	0.0589	Altered	Non-cytoplasmic loop	0.2671	0.0461
NP_941372|RAPGEF1	R1030Q	0.7421	Loss	Allosteric site	0.3913	0.000672	Altered	PPI residue	0.2975	0.0206	Altered	DNA-binding	0.2551	0.00603
NP_954981|CCDC137	Y125C	0.7195	Altered	MoRF	0.5147	0.000731	Gain	Intrinsic disorder	0.3279	0.0281	Loss	Helix	0.2536	0.1393
NP_955366|THRA	R384C	0.8667	Loss	Helix	0.2664	0.0617	Loss	Strand	0.2574	0.0576	Loss	Loop	0.2522	0.1602
NP_955450|PRCP	G474V	0.7506	Loss	Sodium-binding	0.2725	0.00762	Gain	Zinc-binding	0.2724	0.025	Altered	PPI residue	0.2579	0.0672
NP_955630|CACNA1C	V1182L	0.9029	Gain	Helix	0.2715	0.0386	Altered	Non-cytoplasmic loop	0.2631	0.0604	Loss	Strand	0.2581	0.0542
NP_963860|SLC16A13	I58T	0.7562	Loss	Helix	0.2509	0.1618	Altered	Non-cytoplasmic loop	0.2489	0.0653	Altered	PPI hotspot	0.1419	0.2255
NP_963922|KAZN	A655T	0.8268	Altered	PPI residue	0.2658	0.0562	Gain	Loop	0.2182	0.6097	Altered	Non-cytoplasmic loop	0.1648	0.2079
NP_991331|ZBTB18	R495G	0.9325	Loss	Helix	0.2727	0.0404	Gain	Strand	0.2319	0.2607	Gain	Loop	0.2101	0.6595
NP_995317|AKR1C2	F319S	0.7585	Loss	RSA	0.324	0.00471	Gain	Intrinsic disorder	0.3212	0.0319	Altered	PPI residue	0.2924	0.0285
NP_996816|USH2A	M2548R	0.6741	Altered	Non-cytoplasmic loop	0.4492	0.000136	Gain	Strand	0.2466	0.1461	Altered	PPI residue	0.216	0.1475
NP_996826|LTBP1	E1303D	0.7373	Gain	Strand	0.2541	0.0876	Gain	Loop	0.2509	0.1769	Altered	Non-cytoplasmic loop	0.2335	0.0827
NP_996892|FAM45A	G141S	0.807	Gain	Intrinsic disorder	0.2822	0.0671	Altered	PPI residue	0.2725	0.0466	Gain	RSA	0.2442	0.0385
NP_997176|MBNL1	V45A	0.7335	Gain	Intrinsic disorder	0.3129	0.037	Loss	Strand	0.25	0.1065	Gain	Loop	0.2497	0.1962
NP_997244|FREM2	P989S	0.7079	Gain	Loop	0.2655	0.0425	Gain	Strand	0.2575	0.0663	Altered	PPI residue	0.2529	0.0735
NP_997320|DNAH10	R3963C	0.6865	Altered	PPI residue	0.3326	0.00642	Loss	Allosteric site	0.3124	0.00309	Gain	Loop	0.2495	0.199
NP_997646|ARID5A	G120V	0.7645	Loss	Intrinsic disorder	0.352	0.0449	Loss	B-factor	0.3019	0.00853	Altered	PPI residue	0.2788	0.0385
NP_997698|ABCA2	V1845M	0.6839	Gain	Helix	0.2598	0.0791	Gain	Intrinsic disorder	0.2578	0.1071	Loss	B-factor	0.2039	0.2688

## Sheet: Control
Protein ID	Substitution	MutPred2 score	Rank 1				Rank 2				Rank 3
			Type	Property	Property score	P-value	Type	Property	Property score	P-value	Type	Property	Property score	P-value
NP_000005|A2M	C86R	0.697	Altered	Non-cytoplasmic loop	0.3138	0.0106	Gain	Strand	0.2553	0.0795	Gain	Intrinsic disorder	0.1931	0.2609
NP_000017|ADSL	K295M	0.8346	Loss	Intrinsic disorder	0.312	0.0742	Gain	Phosphorylation	0.278	0.0193	Altered	MoRF	0.2536	0.0642
NP_000128|FAH	D296V	0.8817	Loss	Zinc-binding	0.9761	1.46e-05	Loss	Sodium-binding	0.4005	0.000419	Loss	Manganese-binding	0.3645	0.00174
NP_000129|FBN1	C1420S	0.9385	Loss	Disulfide linkage	0.4199	0.000511	Altered	Non-cytoplasmic loop	0.2912	0.023	Gain	Intrinsic disorder	0.2605	0.1021
NP_000231|MAOA	E228K	0.6751	Gain	Acetylation	0.3958	0.0012	Loss	Sodium-binding	0.2489	0.0138	Loss	Intrinsic disorder	0.2267	0.226
NP_000255|PTCH1	L765H	0.9158	Loss	Helix	0.2249	0.3587	Loss	Loop	0.1966	0.7228	Altered	PPI residue	0.1904	0.2106
NP_000428|PAFAH2	L361V	0.8134	Loss	RSA	0.2522	0.0335	Gain	Loop	0.2514	0.1675	Loss	Helix	0.2489	0.179
NP_000449|HNF1B	R235Q	0.7769	Loss	Calmodulin-binding	0.3604	0.00898	Altered	MoRF	0.2995	0.0219	Gain	Strand	0.2686	0.0251
NP_000479|SERPINC1	A416P	0.9736	Altered	PPI residue	0.3262	0.00791	Loss	Helix	0.2889	0.0139	Loss	Catalytic site	0.275	0.00305
NP_000483|CFTR	R297W	0.7033	Gain	Helix	0.2489	0.1521	Altered	Non-cytoplasmic loop	0.2073	0.1295	Altered	Cytoplasmic loop	0.2072	0.00467
NP_000518|LDLR	G287S	0.7607	Loss	Loop	0.255	0.1216	Gain	Helix	0.2546	0.1097	Gain	Disulfide linkage	0.2528	0.00528
NP_000543|VWF	S1506L	0.7151	Loss	Sodium-binding	0.3995	0.000434	Gain	Helix	0.2781	0.0258	Altered	PPI residue	0.2751	0.0431
NP_000594|NOS3	G986R	0.6781	Loss	Loop	0.2512	0.1776	Loss	B-factor	0.2325	0.1176	Loss	Strand	0.2266	0.2818
NP_000821|GRIK1	I555T	0.9409	Altered	PPI residue	0.3175	0.0106	Gain	Allosteric site	0.3113	0.00116	Altered	PPI hotspot	0.2606	0.0128
NP_000832|GRM4	T602M	0.8822	Gain	Helix	0.2303	0.3089	Altered	PPI residue	0.2241	0.1284	Loss	Strand	0.2169	0.3263
NP_000928|POLR2A	R820H	0.7783	Gain	Loop	0.2678	0.035	Gain	Strand	0.2495	0.1227	Gain	Intrinsic disorder	0.2411	0.1372
NP_001004304|ZNF740	T169R	0.7231	Gain	Calmodulin-binding	0.2695	0.0116	Gain	Helix	0.254	0.1141	Loss	Loop	0.2409	0.3603
NP_001004441|ANKRD34B	D76N	0.8353	Loss	Zinc-binding	0.3774	0.00739	Loss	Sodium-binding	0.3346	0.00175	Gain	RSA	0.3176	0.00452
NP_001005271|CHD3	M1081I	0.8096	Loss	Helix	0.2528	0.1458	Altered	MoRF	0.2276	0.099	Altered	DNA-binding	0.1972	0.0204
NP_001005502|CPM	G317C	0.9121	Altered	PPI residue	0.3076	0.018	Loss	Sodium-binding	0.3072	0.00312	Altered	DNA-binding	0.2923	0.00338
NP_001008409|TTLL9	N341S	0.7519	Gain	Intrinsic disorder	0.3394	0.0228	Gain	Strand	0.2683	0.0258	Altered	PPI residue	0.2671	0.0591
NP_001010898|SLC6A17	V435M	0.68	Gain	Intrinsic disorder	0.2594	0.1042	Altered	Non-cytoplasmic loop	0.259	0.0656	Loss	Strand	0.253	0.0839
NP_001013683|VSIG8	L176P	0.8258	Gain	Intrinsic disorder	0.3285	0.0278	Altered	Non-cytoplasmic loop	0.3123	0.0158	Gain	B-factor	0.2782	0.00733
NP_001027|RYR3	G1412S	0.7855	Gain	Zinc-binding	0.2666	0.0272	Gain	Strand	0.2628	0.0416	Altered	Non-cytoplasmic loop	0.2513	0.0736
NP_001027|RYR3	R2233Q	0.8144	Gain	Loop	0.2684	0.0335	Loss	Helix	0.2661	0.0629	Gain	B-factor	0.2461	0.037
NP_001034180|PRPS2	D142N	0.7234	Altered	PPI residue	0.2925	0.0244	Gain	RSA	0.2719	0.0203	Altered	Non-cytoplasmic loop	0.2573	0.0675
NP_001035049|SLC4A8	L562M	0.7164	Altered	Non-cytoplasmic loop	0.2747	0.0462	Gain	Strand	0.2617	0.0457	Altered	PPI hotspot	0.2565	0.0158
NP_001035957|NF1	A2644V	0.7933	Loss	Helix	0.2597	0.0958	Altered	PPI hotspot	0.249	0.0245	Altered	MoRF	0.2108	0.1269
NP_001036148|SHPRH	Y881N	0.8492	Gain	Helix	0.2515	0.1329	Gain	Loop	0.2498	0.1939	Altered	PPI hotspot	0.1775	0.1435
NP_001073906|SNED1	G179D	0.8805	Altered	PPI residue	0.2752	0.043	Loss	Strand	0.2533	0.082	Gain	Loop	0.2509	0.1763
NP_001073936|MYO5B	Q430R	0.7195	Loss	Strand	0.2702	0.019	Gain	Loop	0.253	0.143	Altered	PPI residue	0.2423	0.087
NP_001074248|MYO1C	V993L	0.6758	Gain	Loop	0.2576	0.0887	Loss	Strand	0.2407	0.1826	Loss	Intrinsic disorder	0.2324	0.211
NP_001092|ACTB	R372C	0.9129	Gain	Zinc-binding	0.7278	0.00124	Loss	Intrinsic disorder	0.5777	0.00222	Altered	MoRF	0.3213	0.0144
NP_001092874|SCN5A	E346V	0.6876	Altered	PPI residue	0.3016	0.018	Loss	Intrinsic disorder	0.2897	0.1	Altered	Non-cytoplasmic loop	0.2872	0.0327
NP_001093206|CKMT2	A363V	0.754	Loss	RSA	0.2771	0.0181	Altered	PPI residue	0.2593	0.0709	Gain	Strand	0.2579	0.0639
NP_001094299|TMEM170B	Y97H	0.9379	Altered	PPI hotspot	0.4274	0.000667	Altered	Non-cytoplasmic loop	0.2803	0.0319	Gain	Helix	0.2561	0.1005
NP_001094891|MYO1H	R757C	0.6968	Altered	MoRF	0.3101	0.0177	Loss	Helix	0.2592	0.0988	Gain	Loop	0.2586	0.0796
NP_001098676|LAMA4	N176I	0.7258	Altered	Non-cytoplasmic loop	0.3026	0.0207	Loss	Loop	0.2645	0.0488	Gain	Helix	0.1995	0.462
NP_001098718|TMC5	G847R	0.7072	Gain	Helix	0.1565	0.5822	Gain	ADP-ribosylation	0.1548	0.109	Loss	B-factor	0.0917	0.9581
NP_001106963|SEPT9	R399C	0.9313	Gain	Zinc-binding	0.4456	0.00656	Loss	Allosteric site	0.4064	0.000521	Altered	MoRF	0.3865	0.00523
NP_001116151|TENM2	N310S	0.7899	Gain	Intrinsic disorder	0.3001	0.0475	Loss	Helix	0.2789	0.0268	Gain	Loop	0.248	0.2251
NP_001123475|SYNPR	A115P	0.725	Gain	Strand	0.2726	0.0176	Altered	PPI hotspot	0.2609	0.0122	Altered	Non-cytoplasmic loop	0.2301	0.0879
NP_001123476|ACTN1	I835N	0.9787	Altered	PPI residue	0.3873	0.00127	Gain	RSA	0.2688	0.0223	Gain	Allosteric site	0.2621	0.00729
NP_001123551|MOV10	Q869R	0.7546	Altered	PPI residue	0.275	0.0432	Loss	Loop	0.2701	0.0313	Gain	Helix	0.2571	0.0944
NP_001123554|PLXNB1	R546P	0.8497	Gain	Loop	0.2634	0.0511	Altered	Non-cytoplasmic loop	0.26	0.0542	Loss	Strand	0.2562	0.064
NP_001123616|LTBP3	D952N	0.7518	Loss	Loop	0.2602	0.0733	Loss	Strand	0.2537	0.0794	Loss	Zinc-binding	0.2148	0.0523
NP_001124000|SPAG9	R536W	0.8203	Loss	Intrinsic disorder	0.5752	0.00233	Loss	Helix	0.2891	0.0138	Altered	MoRF	0.2259	0.1021
NP_001124317|BCL6	S128N	0.7118	Gain	Helix	0.2527	0.1238	Altered	MoRF	0.2383	0.0818	Loss	Intrinsic disorder	0.2087	0.2751
NP_001124432|PLCH1	P761R	0.9531	Altered	PPI residue	0.2603	0.0693	Loss	Strand	0.2566	0.0616	Loss	Loop	0.2522	0.1605
NP_001127838|GAD2	R580C	0.737	Gain	Zinc-binding	0.6752	0.00185	Loss	RSA	0.4934	0.000156	Loss	Intrinsic disorder	0.4833	0.00866
NP_001128653|SLC5A9	G311R	0.9678	Altered	Non-cytoplasmic loop	0.383	0.00103	Gain	Helix	0.2591	0.0832	Loss	Strand	0.2546	0.0734
NP_001129465|TTC39C	P284L	0.903	Loss	Strand	0.3684	3.9e-05	Gain	Helix	0.3678	0.000258	Loss	Loop	0.2282	0.5269
NP_001129478|GART	N622S	0.6808	Gain	Sodium-binding	0.2812	0.00515	Loss	Allosteric site	0.2694	0.00928	Loss	Manganese-binding	0.2565	0.00879
NP_001136336|PIEZO1	G569E	0.759	Altered	Non-cytoplasmic loop	0.2582	0.0665	Gain	Intrinsic disorder	0.1721	0.3194	Gain	B-factor	0.1588	0.5519
NP_001137291|TPCN1	F371V	0.9156	Gain	Loop	0.2581	0.0838	Loss	Strand	0.2504	0.103	Loss	Helix	0.2391	0.2634
NP_001138362|SLC23A3	M471T	0.8848	Loss	Helix	0.2861	0.0168	Gain	Strand	0.2751	0.0143	Altered	PPI hotspot	0.1541	0.1951
NP_001141|ANPEP	R855W	0.8056	Altered	PPI residue	0.3343	0.00793	Gain	Strand	0.2749	0.0146	Gain	Loop	0.2501	0.1889
NP_001153508|RHOBTB2	V75L	0.9091	Altered	MoRF	0.2556	0.062	Gain	Strand	0.2524	0.1004	Altered	PPI hotspot	0.2521	0.0203
NP_001157289|DHCR7	Y200S	0.8114	Loss	Helix	0.2578	0.1083	Gain	Loop	0.2296	0.5095	Altered	Non-cytoplasmic loop	0.2258	0.095
NP_001171485|PCCB	N472S	0.7594	Loss	Potassium-binding	0.312	0.00037	Altered	PPI residue	0.304	0.02	Loss	RSA	0.2852	0.0144
NP_001171953|ZDHHC8	T186I	0.7693	Loss	Helix	0.2461	0.2028	Loss	Loop	0.2194	0.6	Loss	Strand	0.1819	0.4197
NP_001182760|CFAP57	G513R	0.7522	Altered	PPI residue	0.3048	0.0163	Loss	Zinc-binding	0.2719	0.0204	Loss	Loop	0.2642	0.0502
NP_001185688|LY75-CD302	C1511G	0.9036	Loss	Disulfide linkage	1	8.28e-05	Altered	Stability	0.4869	0.00181	Loss	Zinc-binding0.3457	0.00899
NP_001185797|CAPN1	R481Q	0.832	Gain	Strand	0.2664	0.0303	Loss	Intrinsic disorder	0.1515	0.4336	Loss	Loop	0.1305	0.8755
NP_001186797|GLRX3	P145A	0.8025	Loss	Helix	0.2517	0.1551	Gain	Strand	0.246	0.1518	Loss	Loop	0.2423	0.3359
NP_001186983|PMEL	A578E	0.7897	Altered	Non-cytoplasmic loop	0.3627	0.0021	Altered	PPI residue	0.3256	0.00807	Gain	Strand	0.2603	0.0524
NP_001189364|SCN1A	L1457R	0.8826	Gain	Intrinsic disorder	0.3434	0.0212	Altered	Non-cytoplasmic loop	0.3146	0.0146	Altered	PPI hotspot	0.2774	0.00515
NP_001191147|NOS1	G1389R	0.9434	Loss	Manganese-binding	0.4447	0.000799	Loss	Zinc-binding	0.3615	0.00811	Gain	Allosteric site	0.3287	0.000716
NP_001191732|ANO6	G609R	0.8949	Loss	Strand	0.2557	0.0668	Loss	Loop	0.2461	0.2653	Altered	Non-cytoplasmic loop	0.1961	0.1514
NP_001192222|CACNA1E	R1153H	0.813	Altered	PPI hotspot	0.2658	0.009	Loss	Helix	0.2584	0.1036	Gain	Strand	0.2525	0.1
NP_001211|CAMK2B	E217K	0.8312	Loss	Loop	0.2638	0.0521	Altered	PPI hotspot	0.2493	0.024	Gain	RSA	0.2365	0.0445
NP_001229236|PITRM1	R173C	0.7844	Loss	RSA	0.3543	0.00213	Altered	PPI residue	0.3261	0.00999	Loss	Helix	0.2605	0.0909
NP_001230937|KIF1A	R1702H	0.7238	Altered	PPI residue	0.288	0.0328	Altered	PPI hotspot	0.2552	0.0171	Altered	DNA-binding	0.2515	0.00862
NP_001242937|PNPLA8	G613A	0.6959	Altered	PPI residue	0.301	0.0184	Loss	Loop	0.263	0.0565	Altered	PPI hotspot	0.2186	0.0733
NP_001243000|RNF213	R3089C	0.71	Altered	PPI residue	0.2466	0.0811	Loss	Helix	0.245	0.2125	Gain	Strand	0.1963	0.3913
NP_001243276|SEMA5B	P516R	0.8744	Gain	Strand	0.2685	0.0252	Altered	PPI residue	0.2636	0.0642	Loss	Loop	0.2633	0.055
NP_001245218|SELENBP1	R440C	0.7649	Loss	Strand	0.2564	0.0632	Loss	Loop	0.2507	0.1857	Altered	PPI hotspot	0.2319	0.0521
NP_001254548|ARPP21	R254Q	0.6701	Loss	Phosphorylation	0.4914	0.00431	Loss	Helix	0.2823	0.0216	Altered	MoRF	0.2687	0.0481
NP_001269045|RFX3	Y135D	0.9253	Gain	Intrinsic disorder	0.4757	0.00252	Loss	Phosphorylation	0.3627	0.00993	Loss	Strand	0.2537	0.0791
NP_001269356|PIK3CG	I798S	0.7385	Gain	Intrinsic disorder	0.329	0.0275	Loss	Strand	0.2621	0.0378	Gain	Loop	0.2522	0.155
NP_001275642|NELL1	R487C	0.7234	Altered	Non-cytoplasmic loop	0.4077	0.000969	Loss	Disulfide linkage	0.3329	0.000794	Loss	Strand	0.2799	0.00852
NP_001277020|UGT2B10	G61R	0.8672	Altered	PPI residue	0.3186	0.0102	Loss	Loop	0.2911	0.00971	Gain	Helix	0.262	0.0696
NP_001277193|SLC35E2B	R274Q	0.7034	Altered	Non-cytoplasmic loop	0.2577	0.0568	Loss	ADP-ribosylation	0.2563	0.00973	Loss	Loop	0.2324	0.481
NP_001278232|FAT4	C4491Y	0.965	Gain	Strand	0.2634	0.0398	Loss	Disulfide linkage	0.249	0.00649	Gain	Loop	0.2389	0.3873
NP_001300971|KDM5B	W70R	0.7355	Gain	Intrinsic disorder	0.4012	0.00808	Gain	B-factor	0.2883	0.00445	Gain	ADP-ribosylation	0.2671	0.00596
NP_001303969|GLB1	R107H	0.7049	Gain	Nickel-binding	0.474	0.00143	Loss	Allosteric site	0.3915	0.000672	Altered	PPI residue	0.3521	0.00491
NP_001329|CXADR	A357V	0.7509	Loss	Intrinsic disorder	0.3247	0.0631	Altered	MoRF	0.289	0.0274	Gain	Strand	0.263	0.041
NP_001360|DNAH5	R1883Q	0.8882	Loss	Allosteric site	0.405	0.000536	Altered	DNA-binding	0.2795	0.00474	Loss	Helix	0.2784	0.0277
NP_001367|DYNC1H1	D1344N	0.7687	Altered	Non-cytoplasmic loop	0.2544	0.0706	Loss	Loop	0.2485	0.2224	Gain	Helix	0.2447	0.1877
NP_001627|SLC25A6	T221M	0.8634	Altered	PPI residue	0.2882	0.0327	Gain	Helix	0.2663	0.0528	Altered	PPI hotspot	0.2098	0.0862
NP_001677|ATP5B	I513T	0.8922	Loss	Zinc-binding	0.3073	0.0124	Loss	RSA	0.3009	0.00925	Gain	Allosteric site	0.2956	0.00217
NP_001695|ADGRB3	G1020E	0.9012	Altered	PPI hotspot	0.3465	0.00102	Altered	Non-cytoplasmic loop	0.2831	0.0293	Loss	Loop	0.2489	0.2155
NP_001735|CAMK4	G228R	0.8966	Gain	Allosteric site	0.3546	0.000317	Loss	Loop	0.3051	0.00569	Gain	Helix	0.2885	0.0144
NP_001753|CCT6A	D166H	0.9118	Gain	Zinc-binding	0.4856	0.00529	Gain	Helix	0.2549	0.1078	Loss	RSA	0.1924	0.0964
NP_001784|CDH3	V698F	0.7783	Altered	PPI residue	0.3247	0.0083	Gain	Loop	0.2519	0.1599	Gain	Intrinsic disorder	0.2333	0.1541
NP_001834|CNTN1	D771V	0.8231	Loss	Intrinsic disorder	0.3788	0.0326	Altered	Non-cytoplasmic loop	0.3282	0.0097	Altered	PPI residue	0.2799	0.0372
NP_001870|MASP1	G664C	0.9542	Altered	Non-cytoplasmic loop	0.3507	0.00495	Loss	Sodium-binding	0.307	0.00313	Altered	PPI residue	0.2932	0.0279
NP_001880|CRYZ	P31L	0.7865	Loss	RSA	0.3067	0.00776	Loss	Loop	0.2531	0.1471	Altered	PPI residue	0.2455	0.0893
NP_001884|CSNK1D	A177V	0.7589	Gain	Allosteric site	0.285	0.00314	Altered	PPI residue	0.2832	0.0334	Altered	DNA-binding	0.2783	0.00314
NP_001914|DDB1	R114H	0.7339	Gain	Loop	0.2536	0.1347	Gain	Intrinsic disorder	0.2526	0.1167	Gain	Strand	0.223	0.3078
NP_001921|DHPS	K226E	0.8376	Gain	Helix	0.2521	0.1279	Loss	Strand	0.2489	0.1138	Altered	PPI residue	0.2378	0.094
NP_001952|EEF2	H816D	0.8074	Altered	PPI residue	0.282	0.0348	Gain	Loop	0.2778	0.0173	Loss	Strand	0.2512	0.0973
NP_002009|FLII	S1094R	0.7627	Loss	Loop	0.2587	0.084	Altered	Non-cytoplasmic loop	0.2384	0.087	Loss	B-factor	0.2285	0.1344
NP_002053|GLP1R	G275S	0.8979	Loss	Strand	0.2608	0.0429	Loss	Loop	0.2604	0.0716	Altered	PPI hotspot	0.23	0.054
NP_002073|GRK6	A252V	0.8294	Loss	Helix	0.2801	0.0248	Gain	Strand	0.2669	0.0289	Altered	PPI hotspot	0.2502	0.0229
NP_002326|LRP5	L881F	0.6923	Gain	Strand	0.2856	0.0061	Loss	Helix	0.269	0.0519	Altered	PPI residue	0.268	0.0528
NP_002327|LRP6	V1064A	0.8535	Altered	PPI residue	0.27	0.0499	Altered	Non-cytoplasmic loop	0.262	0.0519	Gain	Loop	0.2528	0.1454
NP_002363|MAN2A1	G146R	0.8208	Loss	Loop	0.2683	0.0361	Gain	Strand	0.2658	0.0319	Gain	RSA	0.2612	0.0271
NP_002365|MAP2	G799D	0.6847	Altered	MoRF	0.2889	0.0309	Loss	Acetylation	0.2739	0.00679	Loss	Loop	0.258	0.0899
NP_002462|MYH6	E1677D	0.8892	Loss	Intrinsic disorder	0.2944	0.0935	Altered	MoRF	0.2649	0.0483	Gain	B-factor	0.1713	0.4517
NP_002616|PFKFB1	R279C	0.7851	Loss	Intrinsic disorder	0.3045	0.0819	Altered	PPI residue	0.2674	0.0586	Loss	Loop	0.2594	0.0785
NP_002636|PIK3C2A	I1299V	0.7466	Loss	Loop	0.2605	0.0713	Gain	Allosteric site	0.2552	0.0094	Loss	Helix	0.2507	0.1639
NP_002729|PRKCB	D235N	0.7265	Loss	B-factor	0.2581	0.0429	Loss	Intrinsic disorder	0.2562	0.1597	Loss	Strand	0.2531	0.0835
NP_002831|PTPRF	G1201E	0.8976	Altered	PPI residue	0.2854	0.0311	Altered	Non-cytoplasmic loop	0.2845	0.0282	Loss	Loop	0.2584	0.0868
NP_002831|PTPRF	G342E	0.8681	Altered	PPI residue	0.3332	0.00635	Altered	Non-cytoplasmic loop	0.3157	0.00987	Gain	Loop	0.272	0.0257
NP_002834|PTPRJ	H1238R	0.9305	Loss	Zinc-binding	0.7447	0.00074	Loss	Catalytic site	0.5084	0.000107	Loss	Manganese-binding	0.3203	0.00299
NP_002915|RGS7	N20K	0.8579	Gain	Helix	0.26	0.0783	Gain	Loop	0.2553	0.1132	Gain	Intrinsic disorder	0.2253	0.1743
NP_002921|RIT2	R85W	0.9246	Altered	PPI hotspot	0.3162	0.0019	Altered	PPI residue	0.3087	0.0174	Loss	RSA	0.3011	0.0092
NP_002970|SCP2	D501H	0.8591	Gain	Zinc-binding	0.4863	0.00528	Gain	Nickel-binding	0.3049	0.00495	Altered	PPI residue	0.2967	0.025
NP_003096|SORL1	D796G	0.8546	Loss	Zinc-binding	0.7356	0.000789	Loss	Nickel-binding	0.4648	0.00095	Altered	Non-cytoplasmic loop	0.3227	0.0116
NP_003175|TAF2	F883S	0.7241	Gain	Loop	0.2513	0.17	Loss	Helix	0.2467	0.1973	Altered	PPI residue	0.1735	0.245
NP_003271|TNNC1	Y150C	0.8834	Altered	Coiled coil	0.7768	0.0025	Gain	Zinc-binding	0.7688	0.000945	Altered	MoRF	0.5726	0.000307
NP_003374|VLDLR	P351S	0.7009	Gain	Intrinsic disorder	0.2775	0.0737	Loss	Loop	0.2634	0.0542	Gain	B-factor	0.1984	0.2506
NP_003391|XPO1	L946V	0.7419	Gain	Strand	0.1663	0.4555	Altered	PPI hotspot	0.1496	0.206	Loss	Helix	0.1465	0.6093
NP_003449|BSN	D1986N	0.7701	Gain	Intrinsic disorder	0.2658	0.0925	Altered	MoRF	0.2616	0.0555	Loss	Loop	0.2584	0.087
NP_003467|CSRP3	T47M	0.7925	Gain	Loop	0.2403	0.3638	Gain	Strand	0.2323	0.2586	Gain	Helix	0.1724	0.5403
NP_003473|KMT2D	R4746P	0.7747	Loss	ADP-ribosylation	0.2967	0.00405	Altered	MoRF	0.2573	0.0563	Loss	Loop	0.2375	0.4132
NP_003480|NRIP1	E758V	0.7055	Loss	SUMOylation	0.7962	5.85e-05	Loss	Intrinsic disorder	0.3307	0.0583	Loss	Strand	0.25	0.1065
NP_003493|AXIN1	E830K	0.711	Gain	RSA	0.3151	0.00499	Loss	Loop	0.2941	0.00854	Loss	Zinc-binding	0.2784	0.0182
NP_003525|HIST1H3G	A8V	0.9719	Altered	DNA-binding	0.3593	0.000307	Loss	Methylation	0.3102	0.000477	Altered	MoRF	0.2466	0.0672
NP_003534|HIST1H4H	A90P	0.8957	Gain	Allosteric site	0.3065	0.00144	Gain	Strand	0.3042	0.0017	Gain	RSA	0.2823	0.0148
NP_003567|STK24	E261K	0.7821	Gain	Acetylation	0.2712	0.00653	Gain	Intrinsic disorder	0.2637	0.0961	Gain	B-factor	0.1934	0.2844
NP_003593|FKBP6	L246F	0.7691	Loss	Helix	0.2561	0.1199	Loss	Loop	0.2286	0.523	Loss	B-factor	0.1732	0.492
NP_003673|MADD	R1468S	0.963	Gain	Zinc-binding	0.3112	0.0153	Altered	PPI hotspot	0.3045	0.00423	Altered	Non-cytoplasmic loop	0.2744	0.0467
NP_003707|CADPS	N1022S	0.7121	Loss	Loop	0.3477	0.00151	Altered	MoRF	0.288	0.0281	Gain	Intrinsic disorder	0.2844	0.0641
NP_003733|ABCB11	R1268W	0.8903	Loss	Allosteric site	0.3622	0.0011	Altered	PPI residue	0.3526	0.0036	Gain	RSA	0.2669	0.0235
NP_003734|NCOA1	R248W	0.6823	Gain	Strand	0.2581	0.0629	Loss	B-factor	0.2094	0.2344	Gain	Loop	0.1671	0.814
NP_003747|EIF3H	V117M	0.8393	Loss	Zinc-binding	0.2692	0.0212	Altered	PPI hotspot	0.2563	0.0162	Loss	Strand	0.2434	0.1596
NP_003803|ADAM23	V329M	0.6966	Altered	PPI residue	0.2757	0.047	Altered	Non-cytoplasmic loop	0.2632	0.0603	Loss	RSA	0.2565	0.0306
NP_003923|ST13	R169G	0.8996	Altered	PPI residue	0.3503	0.00515	Gain	Zinc-binding	0.3377	0.0123	Loss	Helix	0.2614	0.0858
NP_004170|TPH1	H47P	0.9296	Loss	Intrinsic disorder	0.2543	0.1636	Loss	Strand	0.2505	0.1028	Loss	B-factor	0.2147	0.2042
NP_004177|SEMA3F	R590W	0.7435	Loss	Intrinsic disorder	0.6678	0.000248	Loss	Calmodulin-binding	0.4031	0.00665	Loss	Heli0.3081	0.00414
NP_004199|AIFM1	R153Q	0.6757	Gain	RSA	0.3319	0.00257	Gain	Sodium-binding	0.3147	0.00176	Gain	Potassium-binding	0.3117	0.000375
NP_004258|CHST2	S177W	0.9167	Altered	Non-cytoplasmic loop	0.2561	0.0585	Gain	Helix	0.255	0.1072	Loss	Loop	0.2496	0.2035
NP_004263|HOMER1	S35A	0.7141	Altered	PPI residue	0.3342	0.00794	Altered	PPI hotspot	0.2581	0.0144	Loss	Loop	0.255	0.1218
NP_004288|GNA14	P294L	0.8735	Altered	PPI residue	0.3318	0.00855	Gain	RSA	0.2928	0.0107	Loss	Allosteric site	0.2876	0.00566
NP_004431|EPHA7	D785G	0.8768	Loss	RSA	0.2916	0.0119	Altered	PPI residue	0.2818	0.0394	Gain	Loop	0.2537	0.1336
NP_004505|FOXK2	S262F	0.8908	Loss	Intrinsic disorder	0.4002	0.0255	Altered	MoRF	0.2965	0.0265	Altered	PPI residue	0.2937	0.0235
NP_004681|LATS1	W965L	0.9328	Altered	PPI hotspot	0.2709	0.00816	Gain	Helix	0.2636	0.0627	Loss	Strand	0.2517	0.0938
NP_004688|PRPF4	A247T	0.7443	Altered	PPI residue	0.2747	0.0435	Gain	Loop	0.2491	0.2063	Gain	Strand	0.2468	0.1449
NP_004718|SLC24A1	G1008S	0.802	Gain	Intrinsic disorder	0.2549	0.1121	Loss	Helix	0.246	0.2036	Altered	PPI residue	0.2154	0.1431
NP_004749|BZRAP1	L126P	0.7779	Altered	Coiled coil	0.4189	0.00953	Gain	Intrinsic disorder	0.4083	0.00715	Loss	Helix	0.3096	0.00379
NP_004854|SPTLC2	G143A	0.8805	Altered	PPI residue	0.2931	0.0239	Loss	RSA	0.2695	0.0224	Loss	Loop	0.266	0.043
NP_005101|GFPT2	T309I	0.8481	Loss	Intrinsic disorder	0.3003	0.0865	Altered	Coiled coil	0.2906	0.0153	Loss	Helix	0.2547	0.1308
NP_005119|DOPEY2	L961F	0.7965	Loss	Helix	0.2604	0.0916	Gain	Strand	0.2311	0.2657	Gain	Intrinsic disorder	0.1951	0.2559
NP_005198|CRKL	E278K	0.8209	Loss	Strand	0.2667	0.0254	Altered	PPI residue	0.2536	0.0793	Gain	Loop	0.2206	0.5919
NP_005299|GRK5	S164G	0.7365	Loss	Helix	0.2404	0.2528	Loss	Loop	0.2358	0.4376	Loss	Strand	0.2209	0.3102
NP_005550|LAMA1	C846F	0.9507	Loss	Zinc-binding	0.7577	0.000653	Altered	Non-cytoplasmic loop	0.3491	0.00331	Loss	Intrinsic disorder	0.3468	0.0478
NP_005623|CAPN15	D779N	0.8591	Altered	PPI residue	0.2808	0.0362	Gain	Loop	0.2503	0.1859	Loss	Helix	0.2477	0.1891
NP_005695|PTPRU	P372T	0.7844	Loss	Intrinsic disorder	0.3178	0.0688	Loss	B-factor	0.2704	0.0275	Gain	Phosphorylation	0.2536	0.0308
NP_005711|ARPC1B	W204G	0.8733	Gain	Intrinsic disorder	0.3766	0.012	Altered	Stability	0.3397	0.00421	Loss	Strand	0.2579	0.0556
NP_005847|RAMP3	C57R	0.9591	Loss	Disulfide linkage	0.7166	0.00017	Loss	Zinc-binding	0.4412	0.00527	Altered	MoRF	0.2735	0.0434
NP_006014|CDC123	G98R	0.7889	Altered	Non-cytoplasmic loop	0.2606	0.0536	Gain	Helix	0.259	0.0837	Gain	Strand	0.2543	0.0861
NP_006077|TUBB3	R276Q	0.9142	Loss	Helix	0.267	0.0592	Altered	PPI hotspot	0.2609	0.0121	Loss	ADP-ribosylation	0.2471	0.0122
NP_006303|NCOR2	R315H	0.7033	Altered	Coiled coil	0.5712	0.00559	Loss	Calmodulin-binding	0.4207	0.00579	Loss	Intrinsic disorder	0.342	0.0507
NP_006382|IPO7	D692V	0.9145	Gain	Helix	0.2621	0.069	Loss	Sulfation	0.1778	0.00105	Loss	Loop	0.1623	0.8254
NP_006436|PRPF8	A2227V	0.7995	Gain	Strand	0.2731	0.0169	Loss	Helix	0.2567	0.1157	Altered	PPI residue	0.2526	0.0806
NP_006436|PRPF8	V965M	0.7638	Altered	Non-cytoplasmic loop	0.2652	0.0579	Altered	Coiled coil	0.252	0.0181	Loss	Strand	0.251	0.0986
NP_006677|ACTL7B	M1I	0.7509	Altered	MoRF	0.3635	0.00818	Loss	Loop	0.2832	0.0141	Loss	ADP-ribosylation	0.2319	0.0181
NP_006758|LZTR1	G85R	0.9704	Loss	RSA	0.3099	0.00706	Loss	Sodium-binding	0.2777	0.00668	Loss	Loop	0.2571	0.0986
NP_006819|ASCC3	T731R	0.8267	Gain	ADP-ribosylation	0.237	0.0115	Gain	Helix	0.2225	0.3599	Gain	Calmodulin-binding	0.1874	0.0353
NP_008853|SCN3A	R1510H	0.7375	Altered	DNA-binding	0.326	0.00142	Loss	Helix	0.2759	0.0326	Altered	PPI residue	0.2637	0.0641
NP_008864|SLC5A3	Y134C	0.8971	Altered	Non-cytoplasmic loop	0.2603	0.0638	Loss	Helix	0.2517	0.1553	Altered	PPI hotspot	0.2148	0.0784
NP_008958|TOPBP1	V262M	0.7449	Loss	Strand	0.2614	0.0402	Gain	Helix	0.2522	0.1272	Gain	Loop	0.2449	0.2819
NP_009123|SUPT16H	R278C	0.9071	Altered	PPI residue	0.4533	0.000219	Loss	Strand	0.2468	0.1308	Altered	PPI hotspot	0.2111	0.0851
NP_031373|AP4E1	G1085V	0.8792	Gain	Helix	0.2567	0.0963	Loss	Strand	0.2177	0.3233	Loss	Allosteric site	0.2083	0.0385
NP_036266|LMOD1	D372N	0.8478	Loss	Zinc-binding	0.4368	0.00543	Loss	Manganese-binding	0.4228	0.000945	Loss	Strand	0.2493	0.1112
NP_036277|DTYMK	A99P	0.8399	Loss	Helix	0.3234	0.00188	Gain	Strand	0.3034	0.0018	Gain	Allosteric site	0.2999	0.00181
NP_036286|AGO2	N772S	0.8588	Altered	PPI residue	0.2907	0.0302	Loss	Sodium-binding	0.2666	0.00894	Gain	Loop	0.2555	0.1105
NP_036395|TTLL1	P131L	0.6764	Altered	PPI residue	0.3052	0.0193	Gain	Loop	0.2608	0.0647	Loss	Intrinsic disorder	0.2579	0.156
NP_036558|SF3B3	M583L	0.68	Loss	Strand	0.2557	0.0669	Loss	Intrinsic disorder	0.2491	0.1736	Loss	Loop	0.2386	0.397
NP_036563|SEMA3E	F353I	0.8977	Altered	Non-cytoplasmic loop	0.3013	0.0215	Loss	Loop	0.2553	0.1182	Loss	RSA	0.2545	0.0321
NP_036596|TLL1	T748M	0.7149	Gain	Intrinsic disorder	0.3048	0.0433	Loss	Disulfide linkage	0.2764	0.0021	Loss	Strand	0.274	0.0139
NP_037359|ACAN	C2320S	0.7037	Loss	Zinc-binding	0.5232	0.00342	Altered	Non-cytoplasmic loop	0.306	0.014	Gain	Loop	0.2551	0.1147
NP_037471|ALG6	C194Y	0.8651	Altered	PPI hotspot	0.2638	0.0102	Gain	Helix	0.2494	0.148	Loss	B-factor	0.1185	0.8663
NP_037517|CYTH4	P202L	0.8119	Gain	Helix	0.265	0.0573	Loss	Intrinsic disorder	0.2604	0.151	Loss	Loop	0.2563	0.1069
NP_054733|SNRNP200	D166G	0.7066	Loss	Loop	0.2728	0.0258	Gain	Helix	0.256	0.1012	Loss	Phosphorylation	0.2216	0.0667
NP_055026|GABRP	T275N	0.9054	Altered	Non-cytoplasmic loop	0.3437	0.00391	Altered	PPI residue	0.3166	0.0109	Loss	Strand	0.2562	0.0642
NP_055037|NDUFA8	R101S	0.9029	Altered	Non-cytoplasmic loop	0.3495	0.00325	Gain	Disulfide linkage	0.2825	0.00109	Loss	Heli0.2713	0.0443
NP_055051|GNPAT	L470P	0.6911	Altered	PPI residue	0.3093	0.014	Loss	Helix	0.2994	0.00721	Altered	Non-cytoplasmic loop	0.2784	0.034
NP_055059|ADAMTS2	G704S	0.711	Gain	Intrinsic disorder	0.3106	0.0387	Gain	RSA	0.2538	0.0321	Gain	Strand	0.2483	0.1323
NP_055276|CNTN6	N301S	0.905	Altered	PPI residue	0.2819	0.0393	Loss	Loop	0.2517	0.1697	Gain	Strand	0.2514	0.1083
NP_055296|APEX2	F85L	0.8098	Altered	PPI residue	0.3226	0.0112	Gain	RSA	0.2793	0.0162	Loss	Strand	0.265	0.0296
NP_055417|PIK3R4	D575N	0.8256	Gain	Helix	0.2389	0.2394	Gain	Loop	0.2123	0.6468	Loss	Allosteric site	0.1835	0.0574
NP_055478|KDM4A	K1015N	0.712	Loss	Intrinsic disorder	0.3061	0.0803	Loss	Helix	0.2636	0.0743	Loss	Strand	0.2606	0.0435
NP_055524|USP34	T2750R	0.9219	Altered	Non-cytoplasmic loop	0.3296	0.00933	Gain	Helix	0.2863	0.0163	Loss	Strand	0.2602	0.045
NP_055561|RNF144A	I253T	0.9301	Loss	Helix	0.2583	0.1044	Altered	Non-cytoplasmic loop	0.2383	0.0762	Gain	Strand	0.2119	0.349
NP_055577|DHCR24	V389M	0.704	Loss	Strand	0.2641	0.0318	Gain	Helix	0.2545	0.1105	Altered	Coiled coil	0.2266	0.0159
NP_055621|RUSC2	R1104C	0.8215	Loss	Helix	0.272	0.0424	Gain	Loop	0.2664	0.0397	Gain	Strand	0.193	0.3988
NP_055633|TRIM66	R23C	0.7637	Gain	Zinc-binding	0.5685	0.00334	Loss	Helix	0.2663	0.0618	Gain	Loop	0.2235	0.569
NP_055789|DIP2C	P1206L	0.896	Altered	Non-cytoplasmic loop	0.3177	0.00926	Loss	Intrinsic disorder	0.2849	0.1071	Gain	Strand	0.2402	0.202
NP_055884|ZNF423	F76V	0.7954	Gain	Helix	0.2558	0.102	Loss	Loop	0.2518	0.1668	Loss	Zinc-binding	0.2307	0.0405
NP_055886|ARHGAP26	M300V	0.7833	Loss	Intrinsic disorder	0.2483	0.175	Loss	Strand	0.2447	0.1488	Altered	PPI residue	0.2303	0.1082
NP_055918|PLXND1	D701Y	0.8797	Loss	Zinc-binding	0.3472	0.00892	Altered	Non-cytoplasmic loop	0.2941	0.0268	Loss	N-linked glycosylation	0.2917	0.00039
NP_055986|XPO6	L512V	0.7745	Altered	Non-cytoplasmic loop	0.2818	0.0381	Loss	Helix	0.2441	0.2206	Gain	B-factor	0.1159	0.8528
NP_055988|TBC1D1	L493R	0.7418	Gain	Calmodulin-binding	0.4316	0.00254	Altered	MoRF	0.3512	0.00872	Gain	Intrinsic disorder	0.3161	0.035
NP_055988|TBC1D1	R923Q	0.6829	Loss	Helix	0.2631	0.0768	Gain	Loop	0.2561	0.1035	Loss	RSA	0.1808	0.1123
NP_056068|WSCD1	C196G	0.9544	Loss	Disulfide linkage	0.7542	0.000146	Loss	Zinc-binding	0.6698	0.00129	Altered	Non-cytoplasmic loop0.3091	0.0125
NP_056070|UBR2	G1686C	0.806	Gain	Strand	0.2618	0.0457	Loss	Loop	0.2568	0.1012	Altered	PPI residue	0.2159	0.142
NP_056093|SASH1	R1158C	0.8384	Gain	Zinc-binding	0.5464	0.00371	Loss	Calmodulin-binding	0.2921	0.0143	Gain	Loop	0.2547	0.1194
NP_056109|TRIM37	N65T	0.7865	Loss	Helix	0.2532	0.1423	Gain	Intrinsic disorder	0.2393	0.141	Gain	Loop	0.2202	0.5957
NP_056138|UFL1	L224P	0.9564	Altered	Stability	0.3401	0.00421	Loss	Helix	0.2871	0.0157	Gain	Loop	0.2317	0.4856
NP_056216|HDAC7	F776C	0.9512	Gain	Zinc-binding	0.2927	0.0188	Loss	Loop	0.2553	0.1176	Altered	PPI hotspot	0.2398	0.0379
NP_056308|KANK2	I713N	0.9425	Gain	RSA	0.2926	0.0108	Altered	PPI residue	0.2726	0.0464	Loss	Loop	0.2336	0.4665
NP_056450|GAPVD1	A1140V	0.7212	Loss	Intrinsic disorder	0.2737	0.1249	Loss	Loop	0.2485	0.2227	Gain	Strand	0.2137	0.3431
NP_056450|GAPVD1	R1195C	0.9206	Gain	Zinc-binding	0.4723	0.00569	Loss	Helix	0.3078	0.00422	Loss	Allosteric site	0.17	0.0693
NP_056493|NBEA	Y751C	0.848	Loss	Helix	0.2204	0.3817	Loss	B-factor	0.1793	0.4452	Loss	Loop	0.137	0.8676
NP_057090|ABHD5	G305V	0.8872	Loss	Intrinsic disorder	0.3235	0.0641	Gain	Zinc-binding	0.2644	0.0281	Gain	Helix	0.2587	0.085
NP_057212|COPG1	G13V	0.8193	Loss	Intrinsic disorder	0.3653	0.0384	Loss	B-factor	0.3619	0.000658	Loss	Loop	0.2546	0.1266
NP_057256|UBAC1	R404C	0.6978	Altered	MoRF	0.3797	0.00571	Loss	Calmodulin-binding	0.3747	0.00817	Altered	DNA-binding	0.3072	0.00242
NP_057336|BIRC6	D2032Y	0.7667	Altered	PPI hotspot	0.2835	0.00431	Altered	MoRF	0.2624	0.0547	Loss	Helix	0.2608	0.0893
NP_057421|EVL	R12Q	0.7962	Altered	PPI residue	0.2798	0.0417	Gain	Intrinsic disorder	0.2519	0.118	Loss	Strand	0.2078	0.3564
NP_057436|CPA4	L219F	0.7142	Altered	PPI residue	0.3086	0.0143	Altered	Non-cytoplasmic loop	0.2884	0.0251	Loss	RSA	0.2826	0.0155
NP_057740|RRAGB	H165R	0.8363	Altered	PPI residue	0.2756	0.0424	Loss	Intrinsic disorder	0.268	0.1359	Altered	Non-cytoplasmic loop	0.2205	0.1151
NP_058432|ADD3	N380K	0.8479	Loss	Sodium-binding	0.3032	0.00343	Altered	PPI residue	0.2836	0.0373	Loss	RSA	0.2763	0.0185
NP_058646|SPOCK3	C101W	0.9515	Loss	Zinc-binding	0.5265	0.00335	Loss	Disulfide linkage	0.3656	0.000672	Gain	Strand	0.2585	0.0608
NP_060040|OPLAH	R768H	0.7019	Loss	Helix	0.2709	0.0456	Gain	Loop	0.2566	0.0988	Gain	Zinc-binding	0.2112	0.0618
NP_060099|AGO4	R277Q	0.816	Loss	Calmodulin-binding	0.3076	0.0127	Gain	Strand	0.259	0.0585	Loss	Helix	0.2531	0.1435
NP_060109|DCHS2	G1112D	0.8487	Altered	Non-cytoplasmic loop	0.3565	0.00257	Loss	Strand	0.2451	0.1451	Gain	Nickel-binding	0.2065	0.027
NP_060113|MBTD1	P33L	0.6819	Loss	Intrinsic disorder	0.4088	0.0231	Altered	MoRF	0.2865	0.0326	Loss	Loop	0.2482	0.2277
NP_060205|TTC27	K533E	0.7887	Gain	Intrinsic disorder	0.2673	0.09	Altered	Non-cytoplasmic loop	0.2622	0.0517	Loss	Calmodulin-binding	0.2056	0.037
NP_060422|PTCD3	R80T	0.7402	Altered	PPI residue	0.2849	0.0316	Altered	Non-cytoplasmic loop	0.2829	0.0295	Loss	Loop	0.2603	0.0723
NP_060687|EDEM2	P320L	0.7424	Altered	PPI residue	0.3374	0.00733	Altered	Non-cytoplasmic loop	0.312	0.0159	Gain	Helix	0.2938	0.0108
NP_060697|UBA6	V394A	0.7256	Gain	Helix	0.2485	0.1549	Gain	Loop	0.2305	0.5003	Altered	PPI residue	0.2207	0.1363
NP_061117|TNFRSF19	G55V	0.9294	Loss	Intrinsic disorder	0.3309	0.0582	Gain	Zinc-binding	0.2622	0.0291	Gain	Strand	0.251	0.1116
NP_061198|MYO5C	R671Q	0.7028	Loss	Allosteric site	0.4667	0.000175	Altered	PPI residue	0.2745	0.0438	Loss	Helix	0.2503	0.1674
NP_061816|TUBA8	G143W	0.9693	Loss	Intrinsic disorder	0.3423	0.0505	Loss	B-factor	0.3108	0.00607	Gain	Helix	0.2602	0.0774
NP_061874|XRN1	I60T	0.8572	Altered	Stability	0.3645	0.00364	Altered	MoRF	0.2956	0.0237	Loss	Helix	0.2573	0.1115
NP_061897|HEATR5B	R176C	0.8577	Gain	Zinc-binding	0.2841	0.0211	Loss	Intrinsic disorder	0.269	0.1339	Altered	MoRF	0.2268	0.0952
NP_062829|CABP5	T59M	0.8532	Loss	Allosteric site	0.2889	0.00547	Altered	PPI residue	0.2713	0.0529	Gain	Helix	0.2524	0.1258
NP_065069|RALGAPB	E531G	0.8116	Loss	Loop	0.254	0.1339	Gain	B-factor	0.2167	0.1435	Loss	Helix	0.1893	0.4944
NP_065076|RALGAPA2	T1236I	0.7634	Gain	Helix	0.2611	0.073	Gain	Loop	0.1588	0.832	Altered	PPI hotspot	0.0908	0.4005
NP_065079|SLC17A6	I282T	0.9361	Gain	Intrinsic disorder	0.3955	0.00883	Loss	Helix	0.25	0.1694	Altered	PPI hotspot	0.214	0.0795
NP_065143|ATP13A1	T747M	0.9046	Gain	Allosteric site	0.2662	0.00618	Altered	PPI residue	0.2622	0.0663	Loss	Loop	0.2497	0.2015
NP_065203|YIF1A	R247C	0.7149	Loss	Helix	0.2467	0.1979	Altered	PPI residue	0.2323	0.1108	Gain	Strand	0.2196	0.322
NP_065779|ESYT2	L289S	0.8408	Loss	Helix	0.2693	0.0508	Gain	Strand	0.2673	0.028	Gain	Loop	0.2351	0.4428
NP_065810|STARD9	L3902P	0.776	Altered	MoRF	0.3193	0.0149	Gain	Phosphorylation	0.2672	0.0234	Gain	Strand	0.2658	0.0319
NP_065816|UBR4	R3825H	0.7757	Altered	MoRF	0.3129	0.0167	Loss	Intrinsic disorder	0.2365	0.201	Altered	Coiled coil	0.1916	0.0254
NP_065858|ZNF319	R222Q	0.687	Gain	Strand	0.2627	0.0418	Gain	Loop	0.2424	0.3269	Gain	B-factor	0.1866	0.3334
NP_066554|NEFH	L332P	0.8019	Loss	Helix	0.2877	0.015	Altered	MoRF	0.2605	0.0531	Loss	Loop	0.2538	0.1363
NP_068751|RIC8A	R385C	0.8009	Loss	Loop	0.2545	0.1273	Loss	Helix	0.2432	0.2283	Loss	Intrinsic disorder	0.1407	0.4628
NP_068817|SEC24A	R919G	0.7301	Altered	PPI residue	0.3129	0.0152	Gain	Loop	0.2655	0.0425	Loss	Helix	0.2531	0.1436
NP_071881|ABCG5	R253C	0.8193	Gain	Zinc-binding	0.4026	0.00817	Gain	Potassium-binding	0.2925	0.000818	Gain	Manganese-binding	0.2866	0.00332
NP_071924|WBSCR17	R375Q	0.8179	Gain	Nickel-binding	0.3382	0.00362	Loss	Allosteric site	0.3061	0.00362	Gain	Catalytic site	0.2822	0.00206
NP_071936|SUDS3	G313D	0.8316	Altered	DNA-binding	0.3286	0.000687	Loss	Strand	0.3029	0.00165	Gain	Helix	0.2935	0.0111
NP_073150|EBF2	T121K	0.8647	Loss	Loop	0.2926	0.00907	Gain	Phosphorylation	0.2557	0.0294	Loss	Strand	0.2552	0.0696
NP_073587|PARP12	F664L	0.8855	Loss	Nickel-binding	0.2736	0.0065	Altered	PPI residue	0.2713	0.0529	Gain	Strand	0.2418	0.1878
NP_073733|KLC2	L201P	0.9749	Altered	PPI residue	0.2208	0.1301	Altered	Stability	0.2036	0.0121	Gain	Intrinsic disorder	0.1679	0.3314
NP_075259|FGFR2	A499V	0.9253	Loss	Helix	0.2835	0.0199	Gain	Strand	0.2763	0.013	Loss	Loop	0.2365	0.4289
NP_079047|NAA40	A111V	0.7332	Loss	Loop	0.2595	0.0778	Loss	Strand	0.2457	0.1401	Altered	PPI residue	0.1728	0.2511
NP_079114|THNSL1	D89Y	0.8287	Loss	Manganese-binding	0.66	0.000146	Altered	PPI hotspot	0.3168	0.00187	Altered	MoRF	0.2928	0.0284
NP_079359|EDC3	F213L	0.6894	Altered	MoRF	0.3398	0.0105	Gain	Helix	0.2585	0.0861	Loss	Acetylation	0.2295	0.0226
NP_079483|FLAD1	G548R	0.9274	Altered	PPI residue	0.2692	0.0511	Loss	Loop	0.254	0.134	Loss	Intrinsic disorder	0.2522	0.1676
NP_085151|SETD7	G93S	0.946	Gain	RSA	0.3413	0.00183	Altered	PPI residue	0.3058	0.0158	Altered	Non-cytoplasmic loop	0.2889	0.0246
NP_112486|QTRT1	A341V	0.7637	Gain	Helix	0.2574	0.0921	Loss	Loop	0.2461	0.2654	Loss	Intrinsic disorder	0.2127	0.2642
NP_113652|RPS6KL1	Y450C	0.8893	Altered	PPI hotspot	0.468	0.000365	Gain	Helix	0.2705	0.0409	Loss	Strand	0.2203	0.3127
NP_115599|PCNXL3	V1245L	0.8141	Loss	Strand	0.2839	0.00618	Gain	Helix	0.2557	0.1028	Altered	PPI hotspot	0.2421	0.0352
NP_115951|PLA2G12B	D116G	0.9373	Altered	Non-cytoplasmic loop	0.3312	0.00895	Loss	Zinc-binding	0.3045	0.0129	Gain	Disulfide linkage	0.261	0.00365
NP_115970|FAM126A	L60P	0.9666	Loss	Zinc-binding	0.2806	0.0176	Loss	Helix	0.2589	0.101	Gain	Loop	0.2403	0.3644
NP_149022|KRT82	C432W	0.8453	Gain	Loop	0.2467	0.2483	Loss	B-factor	0.2112	0.2239	Loss	Helix	0.1948	0.4783
NP_443728|MED12L	N1061H	0.8207	Loss	Helix	0.2605	0.0913	Gain	Loop	0.2537	0.1327	Altered	PPI hotspot	0.2006	0.1021
NP_542196|COL11A1	R1568I	0.6845	Loss	Intrinsic disorder	0.3845	0.0306	Loss	Loop	0.2422	0.3372	Loss	B-factor	0.2355	0.106
NP_570129|CNTNAP5	D1117G	0.943	Loss	Manganese-binding	0.4482	0.000789	Altered	PPI residue	0.2789	0.0429	Loss	Sodium-binding	0.2733	0.00746
NP_570129|CNTNAP5	T357N	0.8657	Altered	PPI residue	0.3245	0.00836	Altered	Non-cytoplasmic loop	0.2986	0.0181	Loss	Strand	0.2572	0.0589
NP_599028|SLC26A7	W37L	0.9401	Altered	PPI hotspot	0.2679	0.00915	Gain	Loop	0.2605	0.0663	Gain	Helix	0.2343	0.2776
NP_620637|MAPK8	M301L	0.9132	Loss	Sodium-binding	0.2597	0.0106	Loss	Helix	0.2504	0.1665	Gain	Allosteric site	0.2332	0.0179
NP_620637|MAPK8	S299P	0.9505	Loss	Allosteric site	0.2802	0.00698	Loss	Helix	0.2514	0.158	Gain	Strand	0.216	0.3353
NP_659464|KIF6	G102E	0.871	Loss	O-linked glycosylation	0.2994	0.00879	Loss	Catalytic site	0.2836	0.00255	Altered	PPI residue	0.2789	0.0384
NP_660322|MOB3C	I225F	0.7551	Gain	Allosteric site	0.2569	0.00885	Gain	Helix	0.2549	0.1082	Gain	Loop	0.2534	0.1375
NP_680091|CTSB	G272R	0.7795	Loss	Zinc-binding	0.3283	0.0102	Altered	Non-cytoplasmic loop	0.3033	0.0154	Altered	PPI residue	0.2636	0.0594
NP_689416|IPMK	G398V	0.899	Loss	RSA	0.2908	0.0123	Loss	Loop	0.2566	0.1028	Gain	Helix	0.2439	0.1947
NP_689749|FGD5	H1433P	0.8482	Loss	Strand	0.252	0.0914	Gain	Loop	0.2469	0.2439	Loss	Nickel-binding	0.1818	0.0368
NP_689760|BTNL9	Y326N	0.6922	Gain	Intrinsic disorder	0.3616	0.0153	Gain	Helix	0.2532	0.1198	Altered	Coiled coil	0.225	0.0161
NP_689807|SPRED1	M1I	0.8918	Loss	B-factor	0.2403	0.0882	Altered	MoRF	0.2192	0.1154	Loss	Loop	0.1829	0.771
NP_689957|SDK1	E1643G	0.6736	Loss	Helix	0.2936	0.0104	Altered	Non-cytoplasmic loop	0.2624	0.0516	Loss	Loop	0.2591	0.0806
NP_699198|ZCCHC24	R239C	0.8485	Altered	MoRF	0.5696	0.000317	Gain	Zinc-binding	0.532	0.00402	Loss	Intrinsic disorder	0.3914	0.0283
NP_757366|IL16	T1140M	0.8043	Altered	Non-cytoplasmic loop	0.3355	0.00784	Altered	PPI residue	0.2765	0.0459	Gain	Loop	0.2502	0.1875
NP_758872|KCNH1	I400T	0.9268	Altered	Non-cytoplasmic loop	0.2606	0.0635	Gain	Strand	0.2532	0.0947	Loss	Helix	0.2523	0.1507
NP_775100|CPO	I113F	0.6823	Gain	Allosteric site	0.3083	0.00133	Altered	PPI residue	0.2914	0.0253	Loss	Helix	0.253	0.1438
NP_775490|SIK1	T322M	0.7179	Altered	Non-cytoplasmic loop	0.2876	0.0322	Altered	PPI residue	0.2593	0.0709	Loss	Intrinsic disorder	0.259	0.1537
NP_775873|DIP2B	T672M	0.7634	Altered	PPI residue	0.2924	0.0286	Gain	Helix	0.2654	0.056	Loss	Strand	0.2489	0.1144
NP_783165|WFIKKN2	R401C	0.783	Altered	Non-cytoplasmic loop	0.3805	0.00213	Loss	Strand	0.2657	0.0277	Gain	Helix	0.2391	0.2376
NP_821079|LRRTM3	L436P	0.9467	Loss	Helix	0.3592	0.000297	Gain	Strand	0.3039	0.00175	Altered	PPI hotspot	0.2141	0.0794
NP_858058|OGT	H364Y	0.8302	Loss	Zinc-binding	0.3685	0.0078	Loss	RSA	0.2909	0.0123	Altered	PPI residue	0.2823	0.0344
NP_859050|PPP2R1B	L201F	0.8224	Gain	Acetylation	0.2789	0.00557	Loss	Intrinsic disorder	0.1918	0.3227	Loss	B-factor	0.1733	0.4913
NP_872114|ENOX2	R187C	0.7184	Loss	Intrinsic disorder	0.379	0.0325	Altered	MoRF	0.3449	0.00979	Altered	DNA-binding	0.2895	0.00362
NP_874365|SCRIB	L382F	0.739	Loss	Helix	0.2723	0.0415	Gain	Strand	0.2611	0.0485	Altered	PPI hotspot	0.1797	0.1398
NP_878314|VSX2	T156A	0.7954	Gain	Helix	0.2906	0.013	Altered	MoRF	0.271	0.0459	Loss	Intrinsic disorder	0.2654	0.1412
NP_898885|PRSS38	P168L	0.7313	Altered	Non-cytoplasmic loop	0.4915	0.000117	Loss	Loop	0.2682	0.0365	Loss	Disulfide linkage	0.2465	0.00709
NP_932173|SCN5A	R225W	0.9362	Altered	PPI hotspot	0.2722	0.0064	Gain	Strand	0.2676	0.0273	Loss	Helix	0.2537	0.1384
NP_938405|G3BP1	Y125C	0.9376	Altered	Non-cytoplasmic loop	0.3659	0.00312	Gain	Helix	0.2595	0.0809	Gain	Zinc-binding	0.2578	0.0312
NP_938408|ERGIC3	Y59C	0.7815	Altered	PPI residue	0.2838	0.0371	Loss	Strand	0.2623	0.0373	Loss	Intrinsic disorder	0.2321	0.2119
NP_940905|KCNT2	L313S	0.6759	Altered	PPI residue	0.2888	0.0277	Gain	Strand	0.2647	0.0352	Altered	Non-cytoplasmic loop	0.2622	0.0517
NP_951009|MKNK2	I115F	0.8794	Altered	DNA-binding	0.254	0.00821	Gain	Strand	0.2511	0.1105	Altered	PPI residue	0.2437	0.0917
NP_955450|PRCP	T124M	0.6816	Altered	Non-cytoplasmic loop	0.3036	0.0201	Gain	Helix	0.2734	0.0344	Altered	PPI residue	0.2637	0.0641
NP_963844|LRRC10	L110F	0.8562	Gain	Loop	0.2607	0.0653	Loss	Helix	0.2437	0.2238	Altered	Non-cytoplasmic loop	0.1978	0.148
NP_963860|SLC16A13	S138Y	0.8202	Altered	PPI residue	0.3171	0.0133	Altered	PPI hotspot	0.3072	0.00244	Loss	RSA	0.2877	0.0134
NP_982261|AFTPH	C659W	0.7546	Altered	MoRF	0.3933	0.00513	Gain	Loop	0.2549	0.117	Gain	Helix	0.2431	0.2016
