# Supplementary material for: Inferring the molecular and phenotypic impact of amino acid variants with MutPred2
Source: Nat Commun. 2020 Nov 20;11:5918. doi: 10.1038/s41467-020-19669-x (PMC7680112; doi:10.1038/s41467-020-19669-x)
Supplement: Supplementary file 4 — Supplementary Data 2 [file 41467_2020_19669_MOESM4_ESM.xlsx]

## Sheet: Legend
Supplementary Data 2 | A list of all 1,345 features input to the MutPred2 model. Window lengths represent the number of positions considered around the substitution position. For example, a window length of 11 means all positions -5 and +5 of the substitution were considered when calculating the value for the give feature. NA for this column indicates that window lengths were not applicable in th…

## Sheet: Table
Feature name	Window length
AA_frequency_A	3
AA_frequency_C	3
AA_frequency_D	3
AA_frequency_E	3
AA_frequency_F	3
AA_frequency_G	3
AA_frequency_H	3
AA_frequency_I	3
AA_frequency_K	3
AA_frequency_L	3
AA_frequency_M	3
AA_frequency_N	3
AA_frequency_P	3
AA_frequency_Q	3
AA_frequency_R	3
AA_frequency_S	3
AA_frequency_T	3
AA_frequency_V	3
AA_frequency_W	3
AA_frequency_Y	3
Entropy	3
Beta_entropy_1.25	3
Beta_entropy_1.50	3
Beta_entropy_1.75	3
Net_charge	3
Total_charge	3
Aromatics	3
Charge_hydrophobicity	3
AA_frequency_A	7
AA_frequency_C	7
AA_frequency_D	7
AA_frequency_E	7
AA_frequency_F	7
AA_frequency_G	7
AA_frequency_H	7
AA_frequency_I	7
AA_frequency_K	7
AA_frequency_L	7
AA_frequency_M	7
AA_frequency_N	7
AA_frequency_P	7
AA_frequency_Q	7
AA_frequency_R	7
AA_frequency_S	7
AA_frequency_T	7
AA_frequency_V	7
AA_frequency_W	7
AA_frequency_Y	7
Entropy	7
Beta_entropy_1.25	7
Beta_entropy_1.50	7
Beta_entropy_1.75	7
Net_charge	7
Total_charge	7
Aromatics	7
Charge_hydrophobicity	7
AA_frequency_A	11
AA_frequency_C	11
AA_frequency_D	11
AA_frequency_E	11
AA_frequency_F	11
AA_frequency_G	11
AA_frequency_H	11
AA_frequency_I	11
AA_frequency_K	11
AA_frequency_L	11
AA_frequency_M	11
AA_frequency_N	11
AA_frequency_P	11
AA_frequency_Q	11
AA_frequency_R	11
AA_frequency_S	11
AA_frequency_T	11
AA_frequency_V	11
AA_frequency_W	11
AA_frequency_Y	11
Entropy	11
Beta_entropy_1.25	11
Beta_entropy_1.50	11
Beta_entropy_1.75	11
Net_charge	11
Total_charge	11
Aromatics	11
Charge_hydrophobicity	11
AA_frequency_A	21
AA_frequency_C	21
AA_frequency_D	21
AA_frequency_E	21
AA_frequency_F	21
AA_frequency_G	21
AA_frequency_H	21
AA_frequency_I	21
AA_frequency_K	21
AA_frequency_L	21
AA_frequency_M	21
AA_frequency_N	21
AA_frequency_P	21
AA_frequency_Q	21
AA_frequency_R	21
AA_frequency_S	21
AA_frequency_T	21
AA_frequency_V	21
AA_frequency_W	21
AA_frequency_Y	21
Entropy	21
Beta_entropy_1.25	21
Beta_entropy_1.50	21
Beta_entropy_1.75	21
Net_charge	21
Total_charge	21
Aromatics	21
Charge_hydrophobicity	21
Hydrophobicity_mean	1
Hydrophobicity_std	1
Hydrophobicity_max	1
Hydrophobic_moments_100_mean	1
Hydrophobic_moments_100_std	1
Hydrophobic_moments_100_max	1
Hydrophobic_moments_160_mean	1
Hydrophobic_moments_160_std	1
Hydrophobic_moments_160_max	1
Hydrophobic_moments_120_mean	1
Hydrophobic_moments_120_std	1
Hydrophobic_moments_120_max	1
Vihinen_flexibility_mean	1
Vihinen_flexibility_std	1
Vihinen_flexibility_max	1
Amino_acid_volume_mean	1
Amino_acid_volume_std	1
Amino_acid_volume_max	1
Hydrophobicity_mean	7
Hydrophobicity_std	7
Hydrophobicity_max	7
Hydrophobic_moments_100_mean	7
Hydrophobic_moments_100_std	7
Hydrophobic_moments_100_max	7
Hydrophobic_moments_160_mean	7
Hydrophobic_moments_160_std	7
Hydrophobic_moments_160_max	7
Hydrophobic_moments_120_mean	7
Hydrophobic_moments_120_std	7
Hydrophobic_moments_120_max	7
Vihinen_flexibility_mean	7
Vihinen_flexibility_std	7
Vihinen_flexibility_max	7
Amino_acid_volume_mean	7
Amino_acid_volume_std	7
Amino_acid_volume_max	7
Hydrophobicity_mean	11
Hydrophobicity_std	11
Hydrophobicity_max	11
Hydrophobic_moments_100_mean	11
Hydrophobic_moments_100_std	11
Hydrophobic_moments_100_max	11
Hydrophobic_moments_160_mean	11
Hydrophobic_moments_160_std	11
Hydrophobic_moments_160_max	11
Hydrophobic_moments_120_mean	11
Hydrophobic_moments_120_std	11
Hydrophobic_moments_120_max	11
Vihinen_flexibility_mean	11
Vihinen_flexibility_std	11
Vihinen_flexibility_max	11
Amino_acid_volume_mean	11
Amino_acid_volume_std	11
Amino_acid_volume_max	11
Hydrophobicity_mean	21
Hydrophobicity_std	21
Hydrophobicity_max	21
Hydrophobic_moments_100_mean	21
Hydrophobic_moments_100_std	21
Hydrophobic_moments_100_max	21
Hydrophobic_moments_160_mean	21
Hydrophobic_moments_160_std	21
Hydrophobic_moments_160_max	21
Hydrophobic_moments_120_mean	21
Hydrophobic_moments_120_std	21
Hydrophobic_moments_120_max	21
Vihinen_flexibility_mean	21
Vihinen_flexibility_std	21
Vihinen_flexibility_max	21
Amino_acid_volume_mean	21
Amino_acid_volume_std	21
Amino_acid_volume_max	21
BLOSUM30	1
BLOSUM35	1
BLOSUM40	1
BLOSUM45	1
BLOSUM50	1
BLOSUM55	1
BLOSUM60	1
BLOSUM65	1
BLOSUM70	1
BLOSUM75	1
BLOSUM80	1
BLOSUM85	1
BLOSUM90	1
BLOSUM62	1
BLOSUM100	1
PAM10	1
PAM20	1
PAM30	1
PAM40	1
PAM50	1
PAM60	1
PAM70	1
PAM80	1
PAM90	1
PAM100	1
PAM110	1
PAM120	1
PAM130	1
PAM140	1
PAM150	1
PAM160	1
PAM170	1
PAM180	1
PAM190	1
PAM200	1
PAM210	1
PAM220	1
PAM230	1
PAM240	1
PAM250	1
PAM260	1
PAM270	1
PAM280	1
PAM290	1
PAM300	1
PAM310	1
PAM320	1
PAM330	1
PAM340	1
PAM350	1
PAM360	1
PAM370	1
PAM380	1
PAM390	1
PAM400	1
PAM410	1
PAM420	1
PAM430	1
PAM440	1
PAM450	1
PAM460	1
PAM470	1
PAM480	1
PAM490	1
PAM500	1
Grantham	1
Substitution_is_AC	1
Substitution_is_AD	1
Substitution_is_AE	1
Substitution_is_AF	1
Substitution_is_AG	1
Substitution_is_AH	1
Substitution_is_AI	1
Substitution_is_AK	1
Substitution_is_AL	1
Substitution_is_AM	1
Substitution_is_AN	1
Substitution_is_AP	1
Substitution_is_AQ	1
Substitution_is_AR	1
Substitution_is_AS	1
Substitution_is_AT	1
Substitution_is_AV	1
Substitution_is_AW	1
Substitution_is_AY	1
Substitution_is_CD	1
Substitution_is_CE	1
Substitution_is_CF	1
Substitution_is_CG	1
Substitution_is_CH	1
Substitution_is_CI	1
Substitution_is_CK	1
Substitution_is_CL	1
Substitution_is_CM	1
Substitution_is_CN	1
Substitution_is_CP	1
Substitution_is_CQ	1
Substitution_is_CR	1
Substitution_is_CS	1
Substitution_is_CT	1
Substitution_is_CV	1
Substitution_is_CW	1
Substitution_is_CY	1
Substitution_is_DE	1
Substitution_is_DF	1
Substitution_is_DG	1
Substitution_is_DH	1
Substitution_is_DI	1
Substitution_is_DK	1
Substitution_is_DL	1
Substitution_is_DM	1
Substitution_is_DN	1
Substitution_is_DP	1
Substitution_is_DQ	1
Substitution_is_DR	1
Substitution_is_DS	1
Substitution_is_DT	1
Substitution_is_DV	1
Substitution_is_DW	1
Substitution_is_DY	1
Substitution_is_EF	1
Substitution_is_EG	1
Substitution_is_EH	1
Substitution_is_EI	1
Substitution_is_EK	1
Substitution_is_EL	1
Substitution_is_EM	1
Substitution_is_EN	1
Substitution_is_EP	1
Substitution_is_EQ	1
Substitution_is_ER	1
Substitution_is_ES	1
Substitution_is_ET	1
Substitution_is_EV	1
Substitution_is_EW	1
Substitution_is_EY	1
Substitution_is_FG	1
Substitution_is_FH	1
Substitution_is_FI	1
Substitution_is_FK	1
Substitution_is_FL	1
Substitution_is_FM	1
Substitution_is_FN	1
Substitution_is_FP	1
Substitution_is_FQ	1
Substitution_is_FR	1
Substitution_is_FS	1
Substitution_is_FT	1
Substitution_is_FV	1
Substitution_is_FW	1
Substitution_is_FY	1
Substitution_is_GH	1
Substitution_is_GI	1
Substitution_is_GK	1
Substitution_is_GL	1
Substitution_is_GM	1
Substitution_is_GN	1
Substitution_is_GP	1
Substitution_is_GQ	1
Substitution_is_GR	1
Substitution_is_GS	1
Substitution_is_GT	1
Substitution_is_GV	1
Substitution_is_GW	1
Substitution_is_GY	1
Substitution_is_HI	1
Substitution_is_HK	1
Substitution_is_HL	1
Substitution_is_HM	1
Substitution_is_HN	1
Substitution_is_HP	1
Substitution_is_HQ	1
Substitution_is_HR	1
Substitution_is_HS	1
Substitution_is_HT	1
Substitution_is_HV	1
Substitution_is_HW	1
Substitution_is_HY	1
Substitution_is_IK	1
Substitution_is_IL	1
Substitution_is_IM	1
Substitution_is_IN	1
Substitution_is_IP	1
Substitution_is_IQ	1
Substitution_is_IR	1
Substitution_is_IS	1
Substitution_is_IT	1
Substitution_is_IV	1
Substitution_is_IW	1
Substitution_is_IY	1
Substitution_is_KL	1
Substitution_is_KM	1
Substitution_is_KN	1
Substitution_is_KP	1
Substitution_is_KQ	1
Substitution_is_KR	1
Substitution_is_KS	1
Substitution_is_KT	1
Substitution_is_KV	1
Substitution_is_KW	1
Substitution_is_KY	1
Substitution_is_LM	1
Substitution_is_LN	1
Substitution_is_LP	1
Substitution_is_LQ	1
Substitution_is_LR	1
Substitution_is_LS	1
Substitution_is_LT	1
Substitution_is_LV	1
Substitution_is_LW	1
Substitution_is_LY	1
Substitution_is_MN	1
Substitution_is_MP	1
Substitution_is_MQ	1
Substitution_is_MR	1
Substitution_is_MS	1
Substitution_is_MT	1
Substitution_is_MV	1
Substitution_is_MW	1
Substitution_is_MY	1
Substitution_is_NP	1
Substitution_is_NQ	1
Substitution_is_NR	1
Substitution_is_NS	1
Substitution_is_NT	1
Substitution_is_NV	1
Substitution_is_NW	1
Substitution_is_NY	1
Substitution_is_PQ	1
Substitution_is_PR	1
Substitution_is_PS	1
Substitution_is_PT	1
Substitution_is_PV	1
Substitution_is_PW	1
Substitution_is_PY	1
Substitution_is_QR	1
Substitution_is_QS	1
Substitution_is_QT	1
Substitution_is_QV	1
Substitution_is_QW	1
Substitution_is_QY	1
Substitution_is_RS	1
Substitution_is_RT	1
Substitution_is_RV	1
Substitution_is_RW	1
Substitution_is_RY	1
Substitution_is_ST	1
Substitution_is_SV	1
Substitution_is_SW	1
Substitution_is_SY	1
Substitution_is_TV	1
Substitution_is_TW	1
Substitution_is_TY	1
Substitution_is_VW	1
Substitution_is_VY	1
Substitution_is_WY	1
Substitution_is_CA	1
Substitution_is_DA	1
Substitution_is_EA	1
Substitution_is_FA	1
Substitution_is_GA	1
Substitution_is_HA	1
Substitution_is_IA	1
Substitution_is_KA	1
Substitution_is_LA	1
Substitution_is_MA	1
Substitution_is_NA	1
Substitution_is_PA	1
Substitution_is_QA	1
Substitution_is_RA	1
Substitution_is_SA	1
Substitution_is_TA	1
Substitution_is_VA	1
Substitution_is_WA	1
Substitution_is_YA	1
Substitution_is_DC	1
Substitution_is_EC	1
Substitution_is_FC	1
Substitution_is_GC	1
Substitution_is_HC	1
Substitution_is_IC	1
Substitution_is_KC	1
Substitution_is_LC	1
Substitution_is_MC	1
Substitution_is_NC	1
Substitution_is_PC	1
Substitution_is_QC	1
Substitution_is_RC	1
Substitution_is_SC	1
Substitution_is_TC	1
Substitution_is_VC	1
Substitution_is_WC	1
Substitution_is_YC	1
Substitution_is_ED	1
Substitution_is_FD	1
Substitution_is_GD	1
Substitution_is_HD	1
Substitution_is_ID	1
Substitution_is_KD	1
Substitution_is_LD	1
Substitution_is_MD	1
Substitution_is_ND	1
Substitution_is_PD	1
Substitution_is_QD	1
Substitution_is_RD	1
Substitution_is_SD	1
Substitution_is_TD	1
Substitution_is_VD	1
Substitution_is_WD	1
Substitution_is_YD	1
Substitution_is_FE	1
Substitution_is_GE	1
Substitution_is_HE	1
Substitution_is_IE	1
Substitution_is_KE	1
Substitution_is_LE	1
Substitution_is_ME	1
Substitution_is_NE	1
Substitution_is_PE	1
Substitution_is_QE	1
Substitution_is_RE	1
Substitution_is_SE	1
Substitution_is_TE	1
Substitution_is_VE	1
Substitution_is_WE	1
Substitution_is_YE	1
Substitution_is_GF	1
Substitution_is_HF	1
Substitution_is_IF	1
Substitution_is_KF	1
Substitution_is_LF	1
Substitution_is_MF	1
Substitution_is_NF	1
Substitution_is_PF	1
Substitution_is_QF	1
Substitution_is_RF	1
Substitution_is_SF	1
Substitution_is_TF	1
Substitution_is_VF	1
Substitution_is_WF	1
Substitution_is_YF	1
Substitution_is_HG	1
Substitution_is_IG	1
Substitution_is_KG	1
Substitution_is_LG	1
Substitution_is_MG	1
Substitution_is_NG	1
Substitution_is_PG	1
Substitution_is_QG	1
Substitution_is_RG	1
Substitution_is_SG	1
Substitution_is_TG	1
Substitution_is_VG	1
Substitution_is_WG	1
Substitution_is_YG	1
Substitution_is_IH	1
Substitution_is_KH	1
Substitution_is_LH	1
Substitution_is_MH	1
Substitution_is_NH	1
Substitution_is_PH	1
Substitution_is_QH	1
Substitution_is_RH	1
Substitution_is_SH	1
Substitution_is_TH	1
Substitution_is_VH	1
Substitution_is_WH	1
Substitution_is_YH	1
Substitution_is_KI	1
Substitution_is_LI	1
Substitution_is_MI	1
Substitution_is_NI	1
Substitution_is_PI	1
Substitution_is_QI	1
Substitution_is_RI	1
Substitution_is_SI	1
Substitution_is_TI	1
Substitution_is_VI	1
Substitution_is_WI	1
Substitution_is_YI	1
Substitution_is_LK	1
Substitution_is_MK	1
Substitution_is_NK	1
Substitution_is_PK	1
Substitution_is_QK	1
Substitution_is_RK	1
Substitution_is_SK	1
Substitution_is_TK	1
Substitution_is_VK	1
Substitution_is_WK	1
Substitution_is_YK	1
Substitution_is_ML	1
Substitution_is_NL	1
Substitution_is_PL	1
Substitution_is_QL	1
Substitution_is_RL	1
Substitution_is_SL	1
Substitution_is_TL	1
Substitution_is_VL	1
Substitution_is_WL	1
Substitution_is_YL	1
Substitution_is_NM	1
Substitution_is_PM	1
Substitution_is_QM	1
Substitution_is_RM	1
Substitution_is_SM	1
Substitution_is_TM	1
Substitution_is_VM	1
Substitution_is_WM	1
Substitution_is_YM	1
Substitution_is_PN	1
Substitution_is_QN	1
Substitution_is_RN	1
Substitution_is_SN	1
Substitution_is_TN	1
Substitution_is_VN	1
Substitution_is_WN	1
Substitution_is_YN	1
Substitution_is_QP	1
Substitution_is_RP	1
Substitution_is_SP	1
Substitution_is_TP	1
Substitution_is_VP	1
Substitution_is_WP	1
Substitution_is_YP	1
Substitution_is_RQ	1
Substitution_is_SQ	1
Substitution_is_TQ	1
Substitution_is_VQ	1
Substitution_is_WQ	1
Substitution_is_YQ	1
Substitution_is_SR	1
Substitution_is_TR	1
Substitution_is_VR	1
Substitution_is_WR	1
Substitution_is_YR	1
Substitution_is_TS	1
Substitution_is_VS	1
Substitution_is_WS	1
Substitution_is_YS	1
Substitution_is_VT	1
Substitution_is_WT	1
Substitution_is_YT	1
Substitution_is_WV	1
Substitution_is_YV	1
Substitution_is_YW	1
Substitution_score_mean_A	1
Substitution_score_mean_R	1
Substitution_score_mean_N	1
Substitution_score_mean_D	1
Substitution_score_mean_C	1
Substitution_score_mean_Q	1
Substitution_score_mean_E	1
Substitution_score_mean_G	1
Substitution_score_mean_H	1
Substitution_score_mean_I	1
Substitution_score_mean_L	1
Substitution_score_mean_K	1
Substitution_score_mean_M	1
Substitution_score_mean_F	1
Substitution_score_mean_P	1
Substitution_score_mean_S	1
Substitution_score_mean_T	1
Substitution_score_mean_W	1
Substitution_score_mean_Y	1
Substitution_score_mean_V	1
Weighted_observed_percentages_mean_A	1
Weighted_observed_percentages_mean_R	1
Weighted_observed_percentages_mean_N	1
Weighted_observed_percentages_mean_D	1
Weighted_observed_percentages_mean_C	1
Weighted_observed_percentages_mean_Q	1
Weighted_observed_percentages_mean_E	1
Weighted_observed_percentages_mean_G	1
Weighted_observed_percentages_mean_H	1
Weighted_observed_percentages_mean_I	1
Weighted_observed_percentages_mean_L	1
Weighted_observed_percentages_mean_K	1
Weighted_observed_percentages_mean_M	1
Weighted_observed_percentages_mean_F	1
Weighted_observed_percentages_mean_P	1
Weighted_observed_percentages_mean_S	1
Weighted_observed_percentages_mean_T	1
Weighted_observed_percentages_mean_W	1
Weighted_observed_percentages_mean_Y	1
Weighted_observed_percentages_mean_V	1
Mean_information_per_position_mean	1
Rel_wt_gapless_pseudocount_mean	1
Substitution_score_mean_A	5
Substitution_score_mean_R	5
Substitution_score_mean_N	5
Substitution_score_mean_D	5
Substitution_score_mean_C	5
Substitution_score_mean_Q	5
Substitution_score_mean_E	5
Substitution_score_mean_G	5
Substitution_score_mean_H	5
Substitution_score_mean_I	5
Substitution_score_mean_L	5
Substitution_score_mean_K	5
Substitution_score_mean_M	5
Substitution_score_mean_F	5
Substitution_score_mean_P	5
Substitution_score_mean_S	5
Substitution_score_mean_T	5
Substitution_score_mean_W	5
Substitution_score_mean_Y	5
Substitution_score_mean_V	5
Weighted_observed_percentages_mean_A	5
Weighted_observed_percentages_mean_R	5
Weighted_observed_percentages_mean_N	5
Weighted_observed_percentages_mean_D	5
Weighted_observed_percentages_mean_C	5
Weighted_observed_percentages_mean_Q	5
Weighted_observed_percentages_mean_E	5
Weighted_observed_percentages_mean_G	5
Weighted_observed_percentages_mean_H	5
Weighted_observed_percentages_mean_I	5
Weighted_observed_percentages_mean_L	5
Weighted_observed_percentages_mean_K	5
Weighted_observed_percentages_mean_M	5
Weighted_observed_percentages_mean_F	5
Weighted_observed_percentages_mean_P	5
Weighted_observed_percentages_mean_S	5
Weighted_observed_percentages_mean_T	5
Weighted_observed_percentages_mean_W	5
Weighted_observed_percentages_mean_Y	5
Weighted_observed_percentages_mean_V	5
Mean_information_per_position_mean	5
Rel_wt_gapless_pseudocount_mean	5
Substitution_score_mean_A	11
Substitution_score_mean_R	11
Substitution_score_mean_N	11
Substitution_score_mean_D	11
Substitution_score_mean_C	11
Substitution_score_mean_Q	11
Substitution_score_mean_E	11
Substitution_score_mean_G	11
Substitution_score_mean_H	11
Substitution_score_mean_I	11
Substitution_score_mean_L	11
Substitution_score_mean_K	11
Substitution_score_mean_M	11
Substitution_score_mean_F	11
Substitution_score_mean_P	11
Substitution_score_mean_S	11
Substitution_score_mean_T	11
Substitution_score_mean_W	11
Substitution_score_mean_Y	11
Substitution_score_mean_V	11
Weighted_observed_percentages_mean_A	11
Weighted_observed_percentages_mean_R	11
Weighted_observed_percentages_mean_N	11
Weighted_observed_percentages_mean_D	11
Weighted_observed_percentages_mean_C	11
Weighted_observed_percentages_mean_Q	11
Weighted_observed_percentages_mean_E	11
Weighted_observed_percentages_mean_G	11
Weighted_observed_percentages_mean_H	11
Weighted_observed_percentages_mean_I	11
Weighted_observed_percentages_mean_L	11
Weighted_observed_percentages_mean_K	11
Weighted_observed_percentages_mean_M	11
Weighted_observed_percentages_mean_F	11
Weighted_observed_percentages_mean_P	11
Weighted_observed_percentages_mean_S	11
Weighted_observed_percentages_mean_T	11
Weighted_observed_percentages_mean_W	11
Weighted_observed_percentages_mean_Y	11
Weighted_observed_percentages_mean_V	11
Mean_information_per_position_mean	11
Rel_wt_gapless_pseudocount_mean	11
Substitution_score_mean_A	21
Substitution_score_mean_R	21
Substitution_score_mean_N	21
Substitution_score_mean_D	21
Substitution_score_mean_C	21
Substitution_score_mean_Q	21
Substitution_score_mean_E	21
Substitution_score_mean_G	21
Substitution_score_mean_H	21
Substitution_score_mean_I	21
Substitution_score_mean_L	21
Substitution_score_mean_K	21
Substitution_score_mean_M	21
Substitution_score_mean_F	21
Substitution_score_mean_P	21
Substitution_score_mean_S	21
Substitution_score_mean_T	21
Substitution_score_mean_W	21
Substitution_score_mean_Y	21
Substitution_score_mean_V	21
Weighted_observed_percentages_mean_A	21
Weighted_observed_percentages_mean_R	21
Weighted_observed_percentages_mean_N	21
Weighted_observed_percentages_mean_D	21
Weighted_observed_percentages_mean_C	21
Weighted_observed_percentages_mean_Q	21
Weighted_observed_percentages_mean_E	21
Weighted_observed_percentages_mean_G	21
Weighted_observed_percentages_mean_H	21
Weighted_observed_percentages_mean_I	21
Weighted_observed_percentages_mean_L	21
Weighted_observed_percentages_mean_K	21
Weighted_observed_percentages_mean_M	21
Weighted_observed_percentages_mean_F	21
Weighted_observed_percentages_mean_P	21
Weighted_observed_percentages_mean_S	21
Weighted_observed_percentages_mean_T	21
Weighted_observed_percentages_mean_W	21
Weighted_observed_percentages_mean_Y	21
Weighted_observed_percentages_mean_V	21
Mean_information_per_position_mean	21
Rel_wt_gapless_pseudocount_mean	21
PSSM_exist	NA
Transition_frequencies	5
Transition_frequencies	5
Transition_frequencies	5
Transition_frequencies	5
Transition_frequencies	5
Transition_frequencies	5
Primates_wild_frequency	1
Primates_wild_frequency_gapless	1
Primates_mutant_frequency	1
Primates_mutant_frequency_gapless	1
Mammals_wild_frequency	1
Mammals_wild_frequency_gapless	1
Mammals_mutant_frequency	1
Mammals_mutant_frequency_gapless	1
Vertebrates_wild_frequency	1
Vertebrates_wild_frequency_gapless	1
Vertebrates_mutant_frequency	1
Vertebrates_mutant_frequency_gapless	1
Primates_unnorm_unweighted_entropy_mean	1
Primates_unnorm_henikoff_entropy_mean	1
Primates_unnorm_ic_entropy_mean	1
Primates_unnorm_unweighted_variance_mean	1
Primates_unnorm_henikoff_variance_mean	1
Primates_unnorm_ic_variance_mean	1
Primates_unnorm_unweighted_sum_of_pairs_mean	1
Primates_unnorm_henikoff_sum_of_pairs_mean	1
Primates_unnorm_ic_sum_of_pairs_mean	1
Primates_norm_unweighted_entropy_mean	1
Primates_norm_henikoff_entropy_mean	1
Primates_norm_ic_entropy_mean	1
Primates_norm_unweighted_variance_mean	1
Primates_norm_henikoff_variance_mean	1
Primates_norm_ic_variance_mean	1
Primates_norm_unweighted_sum_of_pairs_mean	1
Primates_norm_henikoff_sum_of_pairs_mean	1
Primates_norm_ic_sum_of_pairs_mean	1
Primates_unnorm_unweighted_entropy_mean	5
Primates_unnorm_henikoff_entropy_mean	5
Primates_unnorm_ic_entropy_mean	5
Primates_unnorm_unweighted_variance_mean	5
Primates_unnorm_henikoff_variance_mean	5
Primates_unnorm_ic_variance_mean	5
Primates_unnorm_unweighted_sum_of_pairs_mean	5
Primates_unnorm_henikoff_sum_of_pairs_mean	5
Primates_unnorm_ic_sum_of_pairs_mean	5
Primates_norm_unweighted_entropy_mean	5
Primates_norm_henikoff_entropy_mean	5
Primates_norm_ic_entropy_mean	5
Primates_norm_unweighted_variance_mean	5
Primates_norm_henikoff_variance_mean	5
Primates_norm_ic_variance_mean	5
Primates_norm_unweighted_sum_of_pairs_mean	5
Primates_norm_henikoff_sum_of_pairs_mean	5
Primates_norm_ic_sum_of_pairs_mean	5
Primates_unnorm_unweighted_entropy_mean	11
Primates_unnorm_henikoff_entropy_mean	11
Primates_unnorm_ic_entropy_mean	11
Primates_unnorm_unweighted_variance_mean	11
Primates_unnorm_henikoff_variance_mean	11
Primates_unnorm_ic_variance_mean	11
Primates_unnorm_unweighted_sum_of_pairs_mean	11
Primates_unnorm_henikoff_sum_of_pairs_mean	11
Primates_unnorm_ic_sum_of_pairs_mean	11
Primates_norm_unweighted_entropy_mean	11
Primates_norm_henikoff_entropy_mean	11
Primates_norm_ic_entropy_mean	11
Primates_norm_unweighted_variance_mean	11
Primates_norm_henikoff_variance_mean	11
Primates_norm_ic_variance_mean	11
Primates_norm_unweighted_sum_of_pairs_mean	11
Primates_norm_henikoff_sum_of_pairs_mean	11
Primates_norm_ic_sum_of_pairs_mean	11
Primates_unnorm_unweighted_entropy_mean	21
Primates_unnorm_henikoff_entropy_mean	21
Primates_unnorm_ic_entropy_mean	21
Primates_unnorm_unweighted_variance_mean	21
Primates_unnorm_henikoff_variance_mean	21
Primates_unnorm_ic_variance_mean	21
Primates_unnorm_unweighted_sum_of_pairs_mean	21
Primates_unnorm_henikoff_sum_of_pairs_mean	21
Primates_unnorm_ic_sum_of_pairs_mean	21
Primates_norm_unweighted_entropy_mean	21
Primates_norm_henikoff_entropy_mean	21
Primates_norm_ic_entropy_mean	21
Primates_norm_unweighted_variance_mean	21
Primates_norm_henikoff_variance_mean	21
Primates_norm_ic_variance_mean	21
Primates_norm_unweighted_sum_of_pairs_mean	21
Primates_norm_henikoff_sum_of_pairs_mean	21
Primates_norm_ic_sum_of_pairs_mean	21
Mammals_unnorm_unweighted_entropy_mean	1
Mammals_unnorm_henikoff_entropy_mean	1
Mammals_unnorm_ic_entropy_mean	1
Mammals_unnorm_unweighted_variance_mean	1
Mammals_unnorm_henikoff_variance_mean	1
Mammals_unnorm_ic_variance_mean	1
Mammals_unnorm_unweighted_sum_of_pairs_mean	1
Mammals_unnorm_henikoff_sum_of_pairs_mean	1
Mammals_unnorm_ic_sum_of_pairs_mean	1
Mammals_norm_unweighted_entropy_mean	1
Mammals_norm_henikoff_entropy_mean	1
Mammals_norm_ic_entropy_mean	1
Mammals_norm_unweighted_variance_mean	1
Mammals_norm_henikoff_variance_mean	1
Mammals_norm_ic_variance_mean	1
Mammals_norm_unweighted_sum_of_pairs_mean	1
Mammals_norm_henikoff_sum_of_pairs_mean	1
Mammals_norm_ic_sum_of_pairs_mean	1
Mammals_unnorm_unweighted_entropy_mean	5
Mammals_unnorm_henikoff_entropy_mean	5
Mammals_unnorm_ic_entropy_mean	5
Mammals_unnorm_unweighted_variance_mean	5
Mammals_unnorm_henikoff_variance_mean	5
Mammals_unnorm_ic_variance_mean	5
Mammals_unnorm_unweighted_sum_of_pairs_mean	5
Mammals_unnorm_henikoff_sum_of_pairs_mean	5
Mammals_unnorm_ic_sum_of_pairs_mean	5
Mammals_norm_unweighted_entropy_mean	5
Mammals_norm_henikoff_entropy_mean	5
Mammals_norm_ic_entropy_mean	5
Mammals_norm_unweighted_variance_mean	5
Mammals_norm_henikoff_variance_mean	5
Mammals_norm_ic_variance_mean	5
Mammals_norm_unweighted_sum_of_pairs_mean	5
Mammals_norm_henikoff_sum_of_pairs_mean	5
Mammals_norm_ic_sum_of_pairs_mean	5
Mammals_unnorm_unweighted_entropy_mean	11
Mammals_unnorm_henikoff_entropy_mean	11
Mammals_unnorm_ic_entropy_mean	11
Mammals_unnorm_unweighted_variance_mean	11
Mammals_unnorm_henikoff_variance_mean	11
Mammals_unnorm_ic_variance_mean	11
Mammals_unnorm_unweighted_sum_of_pairs_mean	11
Mammals_unnorm_henikoff_sum_of_pairs_mean	11
Mammals_unnorm_ic_sum_of_pairs_mean	11
Mammals_norm_unweighted_entropy_mean	11
Mammals_norm_henikoff_entropy_mean	11
Mammals_norm_ic_entropy_mean	11
Mammals_norm_unweighted_variance_mean	11
Mammals_norm_henikoff_variance_mean	11
Mammals_norm_ic_variance_mean	11
Mammals_norm_unweighted_sum_of_pairs_mean	11
Mammals_norm_henikoff_sum_of_pairs_mean	11
Mammals_norm_ic_sum_of_pairs_mean	11
Mammals_unnorm_unweighted_entropy_mean	21
Mammals_unnorm_henikoff_entropy_mean	21
Mammals_unnorm_ic_entropy_mean	21
Mammals_unnorm_unweighted_variance_mean	21
Mammals_unnorm_henikoff_variance_mean	21
Mammals_unnorm_ic_variance_mean	21
Mammals_unnorm_unweighted_sum_of_pairs_mean	21
Mammals_unnorm_henikoff_sum_of_pairs_mean	21
Mammals_unnorm_ic_sum_of_pairs_mean	21
Mammals_norm_unweighted_entropy_mean	21
Mammals_norm_henikoff_entropy_mean	21
Mammals_norm_ic_entropy_mean	21
Mammals_norm_unweighted_variance_mean	21
Mammals_norm_henikoff_variance_mean	21
Mammals_norm_ic_variance_mean	21
Mammals_norm_unweighted_sum_of_pairs_mean	21
Mammals_norm_henikoff_sum_of_pairs_mean	21
Mammals_norm_ic_sum_of_pairs_mean	21
Vertebrates_unnorm_unweighted_entropy_mean	1
Vertebrates_unnorm_henikoff_entropy_mean	1
Vertebrates_unnorm_ic_entropy_mean	1
Vertebrates_unnorm_unweighted_variance_mean	1
Vertebrates_unnorm_henikoff_variance_mean	1
Vertebrates_unnorm_ic_variance_mean	1
Vertebrates_unnorm_unweighted_sum_of_pairs_mean	1
Vertebrates_unnorm_henikoff_sum_of_pairs_mean	1
Vertebrates_unnorm_ic_sum_of_pairs_mean	1
Vertebrates_norm_unweighted_entropy_mean	1
Vertebrates_norm_henikoff_entropy_mean	1
Vertebrates_norm_ic_entropy_mean	1
Vertebrates_norm_unweighted_variance_mean	1
Vertebrates_norm_henikoff_variance_mean	1
Vertebrates_norm_ic_variance_mean	1
Vertebrates_norm_unweighted_sum_of_pairs_mean	1
Vertebrates_norm_henikoff_sum_of_pairs_mean	1
Vertebrates_norm_ic_sum_of_pairs_mean	1
Vertebrates_unnorm_unweighted_entropy_mean	5
Vertebrates_unnorm_henikoff_entropy_mean	5
Vertebrates_unnorm_ic_entropy_mean	5
Vertebrates_unnorm_unweighted_variance_mean	5
Vertebrates_unnorm_henikoff_variance_mean	5
Vertebrates_unnorm_ic_variance_mean	5
Vertebrates_unnorm_unweighted_sum_of_pairs_mean	5
Vertebrates_unnorm_henikoff_sum_of_pairs_mean	5
Vertebrates_unnorm_ic_sum_of_pairs_mean	5
Vertebrates_norm_unweighted_entropy_mean	5
Vertebrates_norm_henikoff_entropy_mean	5
Vertebrates_norm_ic_entropy_mean	5
Vertebrates_norm_unweighted_variance_mean	5
Vertebrates_norm_henikoff_variance_mean	5
Vertebrates_norm_ic_variance_mean	5
Vertebrates_norm_unweighted_sum_of_pairs_mean	5
Vertebrates_norm_henikoff_sum_of_pairs_mean	5
Vertebrates_norm_ic_sum_of_pairs_mean	5
Vertebrates_unnorm_unweighted_entropy_mean	11
Vertebrates_unnorm_henikoff_entropy_mean	11
Vertebrates_unnorm_ic_entropy_mean	11
Vertebrates_unnorm_unweighted_variance_mean	11
Vertebrates_unnorm_henikoff_variance_mean	11
Vertebrates_unnorm_ic_variance_mean	11
Vertebrates_unnorm_unweighted_sum_of_pairs_mean	11
Vertebrates_unnorm_henikoff_sum_of_pairs_mean	11
Vertebrates_unnorm_ic_sum_of_pairs_mean	11
Vertebrates_norm_unweighted_entropy_mean	11
Vertebrates_norm_henikoff_entropy_mean	11
Vertebrates_norm_ic_entropy_mean	11
Vertebrates_norm_unweighted_variance_mean	11
Vertebrates_norm_henikoff_variance_mean	11
Vertebrates_norm_ic_variance_mean	11
Vertebrates_norm_unweighted_sum_of_pairs_mean	11
Vertebrates_norm_henikoff_sum_of_pairs_mean	11
Vertebrates_norm_ic_sum_of_pairs_mean	11
Vertebrates_unnorm_unweighted_entropy_mean	21
Vertebrates_unnorm_henikoff_entropy_mean	21
Vertebrates_unnorm_ic_entropy_mean	21
Vertebrates_unnorm_unweighted_variance_mean	21
Vertebrates_unnorm_henikoff_variance_mean	21
Vertebrates_unnorm_ic_variance_mean	21
Vertebrates_unnorm_unweighted_sum_of_pairs_mean	21
Vertebrates_unnorm_henikoff_sum_of_pairs_mean	21
Vertebrates_unnorm_ic_sum_of_pairs_mean	21
Vertebrates_norm_unweighted_entropy_mean	21
Vertebrates_norm_henikoff_entropy_mean	21
Vertebrates_norm_ic_entropy_mean	21
Vertebrates_norm_unweighted_variance_mean	21
Vertebrates_norm_henikoff_variance_mean	21
Vertebrates_norm_ic_variance_mean	21
Vertebrates_norm_unweighted_sum_of_pairs_mean	21
Vertebrates_norm_henikoff_sum_of_pairs_mean	21
Vertebrates_norm_ic_sum_of_pairs_mean	21
Primate_aln_exist	NA
Mammal_aln_exist	NA
Vertebrate_aln_exist	NA
Homology_count_human_50	NA
Homology_count_human_55	NA
Homology_count_human_60	NA
Homology_count_human_65	NA
Homology_count_human_70	NA
Homology_count_human_75	NA
Homology_count_human_80	NA
Homology_count_human_85	NA
Homology_count_human_90	NA
Homology_count_human_95	NA
Homology_count_mouse_50	NA
Homology_count_mouse_55	NA
Homology_count_mouse_60	NA
Homology_count_mouse_65	NA
Homology_count_mouse_70	NA
Homology_count_mouse_75	NA
Homology_count_mouse_80	NA
Homology_count_mouse_85	NA
Homology_count_mouse_90	NA
Homology_count_mouse_95	NA
VSL2B_disorder_wild	11
VSL2B_disorder_mutant	11
VSL2B_disorder_loss	11
VSL2B_disorder_gain	11
B_factor_wild	11
B_factor_mutant	11
B_factor_loss	11
B_factor_gain	11
Surface_accessibility_wild	11
Surface_accessibility_mutant	11
Surface_accessibility_loss	11
Surface_accessibility_gain	11
Helix_wild	11
Helix_mutant	11
Helix_loss	11
Helix_gain	11
Strand_wild	11
Strand_mutant	11
Strand_loss	11
Strand_gain	11
Loop_wild	11
Loop_mutant	11
Loop_loss	11
Loop_gain	11
N-terminal_signal_wild	11
N-terminal_signal_mutant	11
N-terminal_signal_loss	11
N-terminal_signal_gain	11
Signal_helix_wild	11
Signal_helix_mutant	11
Signal_helix_loss	11
Signal_helix_gain	11
C-terminal_signal_wild	11
C-terminal_signal_mutant	11
C-terminal_signal_loss	11
C-terminal_signal_gain	11
Signal_cleavage_wild	11
Signal_cleavage_mutant	11
Signal_cleavage_loss	11
Signal_cleavage_gain	11
Cytoplasmic_loop_wild	11
Cytoplasmic_loop_mutant	11
Cytoplasmic_loop_loss	11
Cytoplasmic_loop_gain	11
Transmembrane_region_wild	11
Transmembrane_region_mutant	11
Transmembrane_region_loss	11
Transmembrane_region_gain	11
Non-cytoplasmic_loop_wild	11
Non-cytoplasmic_loop_mutant	11
Non-cytoplasmic_loop_loss	11
Non-cytoplasmic_loop_gain	11
Non_transmembrane_wild	11
Non_transmembrane_mutant	11
Non_transmembrane_loss	11
Non_transmembrane_gain	11
Coiled_coil_wild	11
Coiled_coil_mutant	11
Coiled_coil_loss	11
Coiled_coil_gain	11
Stability_reliability	11
Stability_ddG	11
VSL2B_disorder_exist	NA
B_factor_exist	NA
Surface_accessibility_exist	NA
Helix_exist	NA
Strand_exist	NA
Loop_exist	NA
N-terminal_signal_exist	NA
Signal_helix_exist	NA
C-terminal_signal_exist	NA
Signal_cleavage_exist	NA
Cytoplasmic_loop_exist	NA
Transmembrane_region_exist	NA
Non-cytoplasmic_loop_exist	NA
Non_transmembrane_exist	NA
Coiled_coil_exist	NA
Stability_reliability_exist	NA
Stability_ddG_exist	NA
Catalytic_site_wild	11
Catalytic_site_mutant	11
Catalytic_site_loss	11
Catalytic_site_gain	11
Calmodulin_binding_wild	11
Calmodulin_binding_mutant	11
Calmodulin_binding_loss	11
Calmodulin_binding_gain	11
DNA_binding_wild	11
DNA_binding_mutant	11
DNA_binding_loss	11
DNA_binding_gain	11
RNA_binding_wild	11
RNA_binding_mutant	11
RNA_binding_loss	11
RNA_binding_gain	11
PPI_residue_wild	11
PPI_residue_mutant	11
PPI_residue_loss	11
PPI_residue_gain	11
PPI_hotspot_wild	11
PPI_hotspot_mutant	11
PPI_hotspot_loss	11
PPI_hotspot_gain	11
MoRF_wild	11
MoRF_mutant	11
MoRF_loss	11
MoRF_gain	11
Allosteric_site_wild	11
Allosteric_site_mutant	11
Allosteric_site_loss	11
Allosteric_site_gain	11
Cadmium_binding_wild	11
Cadmium_binding_mutant	11
Cadmium_binding_loss	11
Cadmium_binding_gain	11
Calcium_binding_wild	11
Calcium_binding_mutant	11
Calcium_binding_loss	11
Calcium_binding_gain	11
Cobalt_binding_wild	11
Cobalt_binding_mutant	11
Cobalt_binding_loss	11
Cobalt_binding_gain	11
Copper_binding_wild	11
Copper_binding_mutant	11
Copper_binding_loss	11
Copper_binding_gain	11
Iron_binding_wild	11
Iron_binding_mutant	11
Iron_binding_loss	11
Iron_binding_gain	11
Magnesium_binding_wild	11
Magnesium_binding_mutant	11
Magnesium_binding_loss	11
Magnesium_binding_gain	11
Manganese_binding_wild	11
Manganese_binding_mutant	11
Manganese_binding_loss	11
Manganese_binding_gain	11
Nickel_binding_wild	11
Nickel_binding_mutant	11
Nickel_binding_loss	11
Nickel_binding_gain	11
Potassium_binding_wild	11
Potassium_binding_mutant	11
Potassium_binding_loss	11
Potassium_binding_gain	11
Sodium_binding_wild	11
Sodium_binding_mutant	11
Sodium_binding_loss	11
Sodium_binding_gain	11
Zinc_binding_wild	11
Zinc_binding_mutant	11
Zinc_binding_loss	11
Zinc_binding_gain	11
Acetylation_wild	11
Acetylation_mutant	11
Acetylation_loss	11
Acetylation_gain	11
ADP-ribosylation_wild	11
ADP-ribosylation_mutant	11
ADP-ribosylation_loss	11
ADP-ribosylation_gain	11
Amidation_wild	11
Amidation_mutant	11
Amidation_loss	11
Amidation_gain	11
C-linked_glycosylation_wild	11
C-linked_glycosylation_mutant	11
C-linked_glycosylation_loss	11
C-linked_glycosylation_gain	11
Carboxylation_wild	11
Carboxylation_mutant	11
Carboxylation_loss	11
Carboxylation_gain	11
Disulfide_linkage_wild	11
Disulfide_linkage_mutant	11
Disulfide_linkage_loss	11
Disulfide_linkage_gain	11
Farnesylation_wild	11
Farnesylation_mutant	11
Farnesylation_loss	11
Farnesylation_gain	11
Geranylgeranylation_wild	11
Geranylgeranylation_mutant	11
Geranylgeranylation_loss	11
Geranylgeranylation_gain	11
GPI_anchor_amidation_wild	11
GPI_anchor_amidation_mutant	11
GPI_anchor_amidation_loss	11
GPI_anchor_amidation_gain	11
Hydroxylation_wild	11
Hydroxylation_mutant	11
Hydroxylation_loss	11
Hydroxylation_gain	11
Methylation_wild	11
Methylation_mutant	11
Methylation_loss	11
Methylation_gain	11
Myristoylation_wild	11
Myristoylation_mutant	11
Myristoylation_loss	11
Myristoylation_gain	11
N-linked_glycosylation_wild	11
N-linked_glycosylation_mutant	11
N-linked_glycosylation_loss	11
N-linked_glycosylation_gain	11
N-terminal_acetylation_wild	11
N-terminal_acetylation_mutant	11
N-terminal_acetylation_loss	11
N-terminal_acetylation_gain	11
O-linked_glycosylation_wild	11
O-linked_glycosylation_mutant	11
O-linked_glycosylation_loss	11
O-linked_glycosylation_gain	11
Palmitoylation_wild	11
Palmitoylation_mutant	11
Palmitoylation_loss	11
Palmitoylation_gain	11
Phosphorylation_wild	11
Phosphorylation_mutant	11
Phosphorylation_loss	11
Phosphorylation_gain	11
Proteolytic_cleavage_wild	11
Proteolytic_cleavage_mutant	11
Proteolytic_cleavage_loss	11
Proteolytic_cleavage_gain	11
Pyrrolidone_carboxylic_acid_wild	11
Pyrrolidone_carboxylic_acid_mutant	11
Pyrrolidone_carboxylic_acid_loss	11
Pyrrolidone_carboxylic_acid_gain	11
Sulfation_wild	11
Sulfation_mutant	11
Sulfation_loss	11
Sulfation_gain	11
SUMOylation_wild	11
SUMOylation_mutant	11
SUMOylation_loss	11
SUMOylation_gain	11
Ubiquitylation_wild	11
Ubiquitylation_mutant	11
Ubiquitylation_loss	11
Ubiquitylation_gain	11
Motifs_wild	11
Motifs_mutant	11
Motifs_loss	11
Motifs_gain	11
Catalytic_site_exist	NA
Calmodulin_binding_exist	NA
DNA_binding_exist	NA
RNA_binding_exist	NA
PPI_residue_exist	NA
PPI_hotspot_exist	NA
MoRF_exist	NA
Allosteric_site_exist	NA
Cadmium_binding_exist	NA
Calcium_binding_exist	NA
Cobalt_binding_exist	NA
Copper_binding_exist	NA
Iron_binding_exist	NA
Magnesium_binding_exist	NA
Manganese_binding_exist	NA
Nickel_binding_exist	NA
Potassium_binding_exist	NA
Sodium_binding_exist	NA
Zinc_binding_exist	NA
Acetylation_exist	NA
ADP-ribosylation_exist	NA
Amidation_exist	NA
C-linked_glycosylation_exist	NA
Carboxylation_exist	NA
Disulfide_linkage_exist	NA
Farnesylation_exist	NA
Geranylgeranylation_exist	NA
GPI_anchor_amidation_exist	NA
Hydroxylation_exist	NA
Methylation_exist	NA
Myristoylation_exist	NA
N-linked_glycosylation_exist	NA
N-terminal_acetylation_exist	NA
O-linked_glycosylation_exist	NA
Palmitoylation_exist	NA
Phosphorylation_exist	NA
Proteolytic_cleavage_exist	NA
Pyrrolidone_carboxylic_acid_exist	NA
Sulfation_exist	NA
SUMOylation_exist	NA
Ubiquitylation_exist	NA
Motifs_exist	NA
